# Supplementary material for: New panel of biomarkers to discriminate between amelanotic and melanotic metastatic melanoma
Source: Front Oncol. 2023 Jan 26;12:1061832. doi: 10.3389/fonc.2022.1061832 (PMC9909407; doi:10.3389/fonc.2022.1061832)
Supplement: Supplementary file 2 [file Table_1.xlsx]

## Sheet: S1_pairwise comparison
Protein names	Gene names	LFQ intensity 01A375_N	LFQ intensity 02A375_N	LFQ intensity 03A375_N	LFQ intensity 01SKMEL28_N	LFQ intensity 02SKMEL28_N	LFQ intensity 03SKMEL28_N	LFQ intensity 01Me290_N	LFQ intensity 02Me290_N	LFQ intensity 03Me290_N	LFQ intensity 01SKMEL23_N	LFQ intensity 02SKMEL23_N	LFQ intensity 03SKMEL23_N	LFQ intensity 01MNT1_N	LFQ intensity 02MNT1_N	LFQ intensity 03MNT1_N	LFQ intensity 01HEK293T_N	LFQ intensity 02HEK293T_N	LFQ intensity 03HEK293T_N	LFQ intensity 01A375_H	LFQ intensity 02A375_H	LFQ intensity 03A375_H	LFQ intensity 01SKMEL28_H	LFQ intensity 02SKMEL28_H	LFQ intensity 03SKMEL28_H	LFQ intensity 01MNT1_H	LFQ intensity 02MNT1_H	LFQ intensity 03MNT1_H	LFQ intensity 01HEK293T_H	LFQ intensity 02HEK293T_H	LFQ intensity 03HEK293T_H	Only identified by site	Reverse	Potential contaminant	Student's T-test Significant A375_MNT1	Student's T-test Significant SKMEL28_MNT1	Student's T-test Significant A375_Hypoxia_MNT1_Hypoxia	Student's T-test Significant SKMEL28_Hypoxia_MNT1_Hypoxia	Student's T-test Significant A375_Hypoxia_A375	Student's T-test Significant SKMEL28_Hypoxia_SKMEL28	Student's T-test Significant MNT1_Hypoxia_MNT1	Student's T-test significant	Student's T-test Significant Melanoma_Control	Student's T-test significant_	Peptides	Razor + unique peptides	Unique peptides	Sequence coverage [%]	Unique + razor sequence coverage [%]
		A375	A375	A375	SKMEL28	SKMEL28	SKMEL28	Me290	Me290	Me290	SKMEL23	SKMEL23	SKMEL23	MNT1	MNT1	MNT1	HEK293T	HEK293T	HEK293T	A375_Hypoxia	A375_Hypoxia	A375_Hypoxia	SKMEL28_Hypoxia	SKMEL28_Hypoxia	SKMEL28_Hypoxia	MNT1_Hypoxia	MNT1_Hypoxia	MNT1_Hypoxia	HEK293T_Hypoxia	HEK293T_Hypoxia	HEK293T_Hypoxia
		Amelanotic	Amelanotic	Amelanotic	Amelanotic	Amelanotic	Amelanotic	Low pigmented	Low pigmented	Low pigmented	Low pigmented	Low pigmented	Low pigmented	Highly pigmented	Highly pigmented	Highly pigmented	Control	Control	Control	Amelanotic_Hypoxia	Amelanotic_Hypoxia	Amelanotic_Hypoxia	Amelanotic_Hypoxia	Amelanotic_Hypoxia	Amelanotic_Hypoxia	Highly pigmented_Hypoxia	Highly pigmented_Hypoxia	Highly pigmented_Hypoxia	Control_Hypoxia	Control_Hypoxia	Control_Hypoxia
		Melanoma	Melanoma	Melanoma	Melanoma	Melanoma	Melanoma	Melanoma	Melanoma	Melanoma	Melanoma	Melanoma	Melanoma	Melanoma	Melanoma	Melanoma	Control	Control	Control	Melanoma_Hypoxia	Melanoma_Hypoxia	Melanoma_Hypoxia	Melanoma_Hypoxia	Melanoma_Hypoxia	Melanoma_Hypoxia	Melanoma_Hypoxia	Melanoma_Hypoxia	Melanoma_Hypoxia	Control_Hypoxia	Control_Hypoxia	Control_Hypoxia
Cyclin-dependent kinase 1	CDC2;CDK1	22.6837	22.7504	22.5966	22.0718	21.6768	22.2736	20.1745	20.9114	20.7862	22.5006	22.6397	22.0017	23.1085	22.4359	23.3406	23.35	23.3977	23.2585	20.9131	21.9392	21.3331	20.8119	20.6211	21.2957	22.1001	21.8891	22.535	23.0488	23.034	23.767														16	14	14	66.3	63.6
Serpin B6	SERPINB6	20.4901	22.1865	22.3804	22.8634	24.4071	24.7069	19.8234	19.961	20.2964	19.0317	18.8319	18.5831	17.1794	22.7177	23.5613	19.3897	21.3207	22.7359	20.6614	22.1588	22.9687	20.6336	23.8194	23.4302	19.0877	23.1711	23.6967	18.8222	21.4752	22.1904														19	19	19	61.6	61.6
Aspartyl aminopeptidase	DNPEP	19.6738	19.5245	20.0394	21.7265	19.9295	22.0172	18.7868	19.1937	19.172	20.7723	20.0355	20.6525	21.0721	19.8549	21.4756	19.2617	18.2021	19.7102	18.89	17.8095	19.3349	21.2792	20.2658	20.6075	20.5564	17.5458	21.2056	19.6055	19.756	19.7408														12	12	12	42.7	42.7
Vigilin	HDLBP	24.9833	24.5934	24.3754	25.7822	25.5688	25.4793	24.7936	25.1324	25.2386	25.9752	26.08	25.8867	24.1888	23.7566	23.6757	25.4008	25.2248	25.0372	24.1826	23.8719	24.0371	25.2695	25.0088	24.9126	23.9725	23.71	23.8409	24.9424	24.4758	24.8176					+		+				SKMEL28_Hypoxia_MNT1_Hypoxia;SKMEL28_MNT1			66	66	66	52.1	52.1
40S ribosomal protein S9	RPS9	25.2154	26.356	26.5294	25.0359	25.4687	26.3033	25.5035	24.908	24.7158	23.9829	23.8597	24.174	25.3054	25.7356	26.2695	25.4883	25.9517	26.6185	24.5762	26.1732	26.1285	24.7248	25.3216	25.5787	24.8577	25.8779	26.4165	24.7165	25.5396	25.9783														23	23	23	56.2	56.2
Proteasome subunit alpha type;Proteasome subunit alpha type-2	PSMA2	24.031	24.2897	24.3845	23.7349	24.2545	23.9217	24.2764	24.6237	24.0887	23.4875	23.6166	23.7361	23.1972	23.6482	24.0635	23.6475	24.4777	24.4448	23.9441	24.2334	24.3877	23.6051	24.0336	23.9789	23.4358	23.5699	23.418	23.8682	23.8984	24.4428														13	13	13	65.4	65.4
Transcription elongation factor B polypeptide 3	TCEB3	20.9483	20.3047	20.5398	19.9717	20.0704	20.143	18.4539	18.3892	17.4693	16.4979	17.5651	18.1951	18.7241	18.8682	20.3197	19.9353	19.4107	19.5149	21.2987	20.6858	20.0744	20.9686	20.5577	20.414	19.4603	17.1694	19.8231	20.459	20.3318	20.2264														9	9	9	16.3	16.3
Diphosphoinositol polyphosphate phosphohydrolase 2	NUDT4	19.2387	19.7161	19.5796	20.1633	19.3844	19.5714	18.2908	20.0955	15.8318	20.0299	20.3055	20.3173	19.792	20.3903	20.7089	19.014	19.6299	19.0088	16.3133	20.2864	18.6807	18.7569	19.0263	18.5852	20.3824	20.386	21.0661	16.3714	17.3271	18.9377														9	9	5	66.9	66.9
Large proline-rich protein BAG6	BAT3;BAG6	21.4967	20.8233	21.4273	21.6793	21.0412	21.5602	20.7673	19.8415	18.9288	22.1071	22.1678	21.9003	21.8755	20.8153	21.4896	22.3204	21.9049	22.0536	21.2926	17.1119	20.9419	21.3676	20.3763	20.7185	21.7738	20.5458	21.2412	22.2624	21.4154	21.9001														16	16	16	21.5	21.5
Nucleobindin-2;Nesfatin-1	NUCB2;Nucb2	19.7077	20.1769	19.0463	21.8088	22.6295	21.7511	19.0722	19.9104	19.1397	20.3188	20.4529	19.9512	19.9671	19.1016	20.6777	20.7172	21.4138	21.5491	20.495	19.7298	20.0542	21.7292	22.7184	23.0697	20.2933	19.8291	20.7602	20.3474	20.7355	21.4116														19	19	19	50.7	50.7
Thioredoxin reductase 1, cytoplasmic	TXNRD1	24.4068	23.9989	24.477	23.8691	23.9391	24.1092	24.4035	24.4772	24.0554	24.5941	24.4834	24.5904	24.8311	25.1203	25.3649	22.9501	22.8187	22.4198	23.8414	24.0436	24.1421	23.3882	23.3735	22.84	24.6237	24.7524	24.8273	22.7117	22.9447	22.9965					+	+	+				A375_Hypoxia_MNT1_Hypoxia;SKMEL28_Hypoxia_MNT1_Hypoxia;SKMEL28_MNT1	+	Melanoma_Control	31	31	29	74.5	74.5
DDB1- and CUL4-associated factor 13	DCAF13	19.4255	21.0699	20.6662	17.865	20.0047	20.2957	20.839	20.5961	18.8068	19.2487	18.1587	23.5318	20.4838	20.2447	20.1866	20.4654	21.043	21.2616	20.0318	20.756	19.8522	20.0402	20.1296	21.0053	19.9273	19.6672	20.3466	18.3923	17.1401	18.8803														6	6	6	13.9	13.9
GRIP1-associated protein 1	GRIPAP1	19.6559	18.5903	19.1448	18.0284	19.3379	18.1336	20.8126	20.0877	20.6157	17.1784	17.2351	18.6147	20.424	20.0634	18.2109	18.1907	19.439	18.8039	15.9766	19.0612	19.4274	19.4366	17.4618	19.0389	15.5649	19.113	17.7339	19.5822	15.8859	20.7105														7	7	7	17	17
E3 ubiquitin-protein ligase UHRF1	UHRF1	21.8495	22.1036	22.5285	19.8081	19.7753	20.6018	17.3694	18.5429	19.798	21.6949	21.5393	21.5576	22.4043	22.0435	22.4245	22.397	23.2708	22.5484	21.5654	21.9302	20.9727	19.6241	18.9709	20.0547	21.4559	21.1152	21.277	21.7293	21.4332	21.9574					+						SKMEL28_MNT1			27	27	26	36.6	36.6
UBX domain-containing protein 1	UBXN1	22.7354	22.2439	22.1565	22.5702	21.1865	22.079	19.082	22.0879	20.2274	21.6847	22.0838	21.3557	22.4087	21.509	21.5204	22.8516	22.6072	22.3554	21.8488	21.6734	21.9334	20.9598	20.9562	20.9189	21.3044	21.3527	21.4708	22.2307	21.3827	21.8903							+				SKMEL28_Hypoxia_MNT1_Hypoxia			10	10	10	51.3	51.3
Beta-catenin-like protein 1	CTNNBL1	20.6129	20.4184	20.5919	19.9284	20.5984	20.0949	19.0751	17.3908	20.2432	20.8932	20.9137	20.4876	19.9539	20.4912	21.2741	20.4527	20.7205	21.1796	20.2595	19.9164	20.8231	19.8445	20.3544	20.9841	19.9577	20.4166	20.9376	20.6232	20.6667	21.2848														15	15	15	26.1	26.1
Retrotransposon-derived protein PEG10	PEG10	17.8163	19.1585	19.0614	21.621	20.8633	21.4447	19.879	19.7837	18.2545	22.4085	22.7501	22.5249	20.3853	15.9156	17.9339	17.3827	18.4625	17.9773	19.2353	18.4515	18.1544	19.6884	20.4895	19.8011	21.1631	17.7599	17.3022	17.2262	18.0082	19.5343														11	11	11	35.4	35.4
Glutathione peroxidase;Glutathione peroxidase 1	GPX1	20.7263	20.1959	21.9044	22.7275	22.365	23.1507	23.3826	23.1337	22.8684	21.5804	20.5562	21.1323	18.5333	16.5299	18.5946	19.5144	19.3028	20.2029	21.1906	21.0492	21.1928	22.8185	22.7489	23.2912	17.8967	18.2461	18.178	20.638	20.5902	20.7884					+	+	+				A375_Hypoxia_MNT1_Hypoxia;SKMEL28_Hypoxia_MNT1_Hypoxia;SKMEL28_MNT1			10	10	10	77.2	77.2
Eukaryotic translation initiation factor 5B	EIF5B	22.3941	22.1236	22.3848	22.8544	22.167	22.9809	18.7461	21.8985	21.3986	23.1414	22.8147	22.8454	23.1836	22.3077	23.0963	22.8483	22.5901	23.2055	22.0607	22.1152	22.3236	22.5329	22.0825	22.1316	22.924	22.5168	23.2372	22.7681	22.3643	23.0931														21	21	21	24.6	24.6
Adenylate kinase isoenzyme 6	TAF9;AK6	18.8731	16.9371	18.5698	16.4727	19.8306	19.632	17.5309	17.6654	16.359	19.6875	20.1992	16.0657	18.2969	17.8869	19.1021	19.2675	20.485	19.7286	17.7869	18.5949	18.9851	18.6418	18.1011	18.8558	15.5343	20.7308	18.947	18.597	18.9265	19.617														3	3	3	51.4	51.4
PDZ and LIM domain protein 2	PDLIM2	17.6815	18.9619	19.043	19.2856	16.8787	19.8008	18.6761	19.4566	18.5779	20.3146	19.3159	19.9224	18.8622	18.2216	18.5492	17.8712	17.9612	17.5111	19.2951	19.2669	18.85	19.0269	20.0396	18.7211	20.6342	16.7874	15.9587	20.3694	19.3153	17.0759														8	8	8	33.8	33.8
Monofunctional C1-tetrahydrofolate synthase, mitochondrial	MTHFD1L	19.5265	20.0587	20.9663	20.2349	20.1316	20.7311	18.5336	20.0184	18.0595	21.8079	21.2029	19.9971	19.7451	19.5788	20.5037	21.4166	21.5074	21.6198	19.9398	19.5717	20.586	21.2025	20.4233	22.8156	20.4614	19.783	20.9171	20.2604	20.7145	21.1549														17	17	15	27.1	27.1
Clathrin heavy chain;Clathrin heavy chain 1	CLTC	27.0456	27.3688	27.0262	27.1319	27.3876	27.1103	25.2024	24.3817	24.8001	26.6281	26.0456	26.2957	27.2156	27.5113	28.0421	26.6547	27.0837	27.4912	26.3352	26.8926	26.8858	26.7897	27.3081	26.8719	26.9234	27.0973	27.8514	26.3756	27.0835	27.5809														100	100	100	62.5	62.5
Endophilin-B1	SH3GLB1	19.0989	19.8159	19.6681	19.8433	20.24	20.2507	21.0715	21.3222	21.5657	19.8281	20.6584	20.3012	18.4344	20.8493	20.1655	20.3616	21.1778	20.9474	17.8334	19.0775	19.2631	18.9144	19.8122	19.2889	16.2183	20.4457	20.4932	16.035	21.3426	20.7223														8	8	8	28.4	28.4
Kinesin-like protein;Kinesin-like protein KIF1B	KIF1B;KIF1Bbeta	19.8463	19.6303	18.3193	20.4046	20.3904	19.2654	20.1595	20.9246	19.5872	19.122	16.2142	17.5321	18.5607	20.1181	19.492	17.8261	20.2005	20.4987	15.9661	19.1324	19	19.4089	20.1124	19.9268	19.8388	20.7503	20.2999	18.0226	20.0953	19.7032														12	12	3	10.5	10.5
Putative RNA-binding protein 15	RBM15	21.1053	20.7053	20.3779	20.804	20.2859	19.7278	18.0767	19.5126	17.9097	19.7241	20.5493	18.2327	21.3368	20.5961	20.1433	21.7964	21.4362	20.9949	21.268	20.5799	21.0769	21.4624	20.9755	21.0716	21.3598	20.8577	20.374	22.2529	21.637	21.2983														10	10	10	17.6	17.6
THO complex subunit 1	THOC1	19.9298	20.6587	20.0154	18.8875	19.5774	19.4956	20.3263	19.0462	20.2786	19.8144	19.4647	17.8125	19.8077	19.4742	19.6825	19.7212	20.1219	20.2759	20.1819	20.4118	20.0989	19.5193	19.7447	19.54	15.7653	19.394	19.6017	19.1336	20.1056	20.5611														9	9	9	17	17
NADH dehydrogenase [ubiquinone] 1 alpha subcomplex subunit 10, mitochondrial	NDUFA10	20.4277	20.6557	20.4486	20.788	21.2306	21.1456	19.4406	20.1507	19.7076	21.5561	20.8435	19.1013	19.1902	19.9332	20.9838	18.0021	16.778	21.1761	17.1737	20.3035	21.2047	18.8886	21.6592	22.34	18.2296	19.865	21.3324	18.2618	19.7642	20.9893														14	14	11	33.8	33.8
60S ribosomal protein L17	RPL17;RPL17-C18orf32	25.968	25.7928	26.462	25.6017	25.4452	26.0832	25.9603	25.8619	25.8196	26.4052	25.9861	26.3577	26.1639	25.8731	26.2289	26.1866	25.7629	25.882	25.654	26.2047	26.1134	25.5298	25.0618	25.385	25.9131	26.2149	26.3382	25.7034	25.4299	25.7379														21	21	21	78.7	78.7
ATPase ASNA1	ASNA1	21.6033	21.7718	21.4488	21.9693	22.1474	22.6095	21.7188	22.0534	21.2859	22.7058	22.7658	22.8151	22.3966	22.663	23.1813	21.162	21.1992	21.5595	20.7969	21.2772	21.5147	21.6179	22.0939	21.7379	22.3727	22.5641	22.9852	21.0062	21.6094	21.7153														13	13	13	58.6	58.6
Vacuolar protein sorting-associated protein VTA1 homolog	VTA1	21.1877	20.9404	22.1926	21.1652	20.7345	21.5538	22.7486	22.9831	23.3635	20.9955	20.777	21.5573	20.1478	20.9383	21.9789	22.1031	21.7666	22.66	20.3667	21.7435	22.0458	21.2282	20.5202	20.7755	19.1123	21.5603	21.6818	22.2561	21.7457	22.3968														9	9	9	45.7	45.7
AP-2 complex subunit mu	AP2M1	21.8495	22.2141	21.7982	22.1426	22.2139	22.2676	21.9329	22.4111	21.6596	21.304	21.254	20.8246	21.2536	21.7776	22.1669	21.8902	21.888	22.2004	21.6508	21.0764	22.2989	21.5299	22.1931	22.3363	21.4204	21.3156	22.3047	21.4966	21.9527	22.3078														13	13	13	32.7	32.7
MICOS complex subunit MIC27	APOOL	18.3274	19.9845	19.595	19.716	20.4252	20.0544	21.0369	20.27	16.8585	20.9294	19.9915	19.831	19.3422	20.6523	20.2593	18.1573	20.2599	19.5183	20.0698	20.2379	20.2969	19.9528	20.8261	20.9516	20.2258	21.0338	20.7639	19.7576	20.2048	19.9919														9	9	9	42.9	42.9
ATP-dependent RNA helicase DHX29	DHX29	20.6235	20.1708	20.3334	20.4126	20.3124	20.155	18.7447	16.941	16.4278	16.0344	18.7621	18.7478	18.1403	17.8091	20.2235	20.2405	20.5323	20.9316	20.596	17.9141	19.9926	17.2957	19.3699	18.2537	19.9543	17.3295	19.7976	20.855	18.3091	20.8955														11	11	11	11.5	11.5
Prostaglandin E synthase 3	PTGES3	25.5069	25.2255	25.2028	25.2131	25.2165	25.1696	24.1172	24.4869	24.4425	25.4206	25.7413	26.0158	25.1999	24.6206	25.4844	25.517	25.618	25.9389	24.8211	24.4656	24.8403	24.6543	24.4551	24.1888	24.6452	24.6881	25.2293	25.689	25.3286	26.0064														15	15	15	64	64
Ribonucleoprotein PTB-binding 1	RAVER1	22.4622	22.031	21.557	18.4593	19.3123	20.0228	20.861	21.607	21.104	21.6645	21.7005	21.6699	22.3092	21.4422	20.9445	21.9181	21.4215	20.9672	23.6399	22.0763	22.1661	19.1904	20.3668	19.09	22.6613	21.5417	21.0655	22.8715	21.5943	21.638														17	17	17	39.6	39.6
Isocitrate dehydrogenase [NAD] subunit, mitochondrial;Isocitrate dehydrogenase [NAD] subunit beta, mitochondrial	IDH3B	21.9393	22.5549	22.7331	22.5488	23.2103	23.4371	23.9435	23.8428	23.3248	22.8722	23.3907	22.7931	22.3633	22.5949	22.9567	22.2347	22.649	22.7251	22.4766	22.6734	22.7769	23.3668	23.427	24.3255	22.544	22.5706	23.0831	22.2932	22.4019	22.9157														21	21	21	56.6	56.6
Inositol hexakisphosphate and diphosphoinositol-pentakisphosphate kinase 2	PPIP5K2	19.7881	17.4568	19.3331	19.9251	18.9884	19.0066	17.0755	18.951	16.2742	19.5707	19.1612	18.326	17.6553	19.0282	20.1325	20.8927	19.1922	18.6321	17.8537	17.8191	18.5198	20.8072	18.1818	16.3887	20.581	20.0685	18.6626	18.1194	19.3052	16.3662														12	12	8	14.5	14.5
Pro-cathepsin H;Cathepsin H mini chain;Cathepsin H;Cathepsin H heavy chain;Cathepsin H light chain	CTSH	16.9197	17.5944	17.3094	21.5432	21.0783	18.9202	18.401	18.4931	15.9894	18.434	24.3372	17.8493	16.8516	17.7549	19.0453	19.4051	19.796	15.8366	19.6036	20.7196	16.6834	20.8217	21.4087	20.3175	17.7085	17.0529	16.3185	19.6501	19.4687	19.6843							+				SKMEL28_Hypoxia_MNT1_Hypoxia			8	8	8	34.1	34.1
RNA-binding protein 26	RBM26	19.796	20.5781	20.7562	18.7011	19.8397	20.6008	18.7532	20.3026	18.576	21.25	20.339	20.9753	20.244	20.057	20.1877	21.6392	21.723	21.7904	20.0554	20.9383	21.1257	17.6138	20.5006	20.6811	20.417	19.9866	20.8617	21.4651	21.8774	21.8851														14	14	12	15.4	15.4
Tight junction protein ZO-1	TJP1	20.7439	20.3798	21.0018	18.4657	19.0347	18.0228	20.5666	20.316	20.3442	20.9314	20.6744	20.874	21.1296	19.8607	20.1464	20.1074	19.5377	19.1345	20.6511	20.4615	20.4235	17.9906	18.7876	18.892	20.4055	20.102	19.8146	20.7467	20.0083	20.2754														12	12	12	11.1	11.1
Kanadaptin	SLC4A1AP	21.0749	19.8486	20.5755	19.8275	19.8888	20.3004	21.3428	18.048	20.6869	21.3147	21.6399	21.9551	20.7222	20.385	20.7287	21.399	20.9804	20.8531	21.142	18.6577	20.1789	20.1799	19.7758	20.318	20.3646	19.9922	20.0786	21.6634	19.7355	21.2838														12	12	12	31.8	31.8
YTH domain-containing family protein 3	YTHDF3	19.9122	20.3381	20.9411	20.441	20.1326	20.5609	20.6628	21.2262	20.9022	20.7147	20.9965	21.3851	18.506	20.8136	20.8976	18.7183	19.6651	20.4487	20.116	17.6174	20.7344	18.4486	20.3625	19.9569	18.5413	20.316	20.3198	18.88	20.1545	20.4054														13	13	6	32.9	32.9
Selenoprotein O	SELO	18.3356	18.1468	19.8948	19.2769	17.5016	18.4555	18.6424	17.7064	15.4247	19.4404	16.4705	16.451	19.6323	20.3906	20.1299	17.0816	18.4173	18.4197	18.2789	17.9058	15.7718	19.3914	16.6943	18.956	19.9258	17.1929	19.5515	17.9534	17.0558	18.3529														6	6	6	18.9	18.9
Sorting nexin-12	SNX12	21.721	20.5547	20.5478	22.4912	20.3963	20.9493	20.7412	21.0737	21.6917	22.3908	22.3145	21.4833	22.192	21.3555	20.5619	21.4291	20.8781	19.7268	20.5602	19.5387	20.348	20.9227	20.4943	19.265	21.4794	20.5976	21.1836	21.5887	19.6823	19.9669														12	10	10	72.7	68.6
Acyl-coenzyme A thioesterase 1;Acyl-coenzyme A thioesterase 2, mitochondrial	ACOT2;ACOT1	20.057	19.7512	19.676	22.0986	21.314	21.034	21.1856	20.2626	21.4543	19.9452	18.5677	19.0204	20.6693	20.2641	21.3104	21.5654	21.1292	21.5185	20.6266	19.8974	20.608	22.4924	21.9311	22.6618	21.6271	20.2176	20.7861	21.9919	20.7582	21.1586														11	11	11	48.2	48.2
Keratin, type II cuticular Hb1;Keratin, type II cuticular Hb6;Keratin, type II cuticular Hb3;Putative keratin-87 protein;Keratin, type II cuticular Hb5	KRT81;KRT86;KRT83;KRT87P;KRT85	24.9786	24.6968	23.9308	17.5904	16.9897	17.4016	17.8417	18.6633	17.7632	18.6405	17.7924	17.486	19.8711	19.0386	16.7348	18.2327	18.3669	18.7616	21.4574	22.084	21.6364	19.8552	18.8732	17.9106	17.3588	18.4137	16.4883	17.536	19.5582	15.9889			+			+					A375_Hypoxia_MNT1_Hypoxia			17	15	15	27.1	25.2
15 kDa selenoprotein	2022-09-15	18.3298	19.4468	19.0992	19.5288	20.1981	20.098	20.2355	18.1927	17.5451	20.3754	20.5045	20.2645	20.5438	20.5927	20.8453	19.1007	19.6672	19.5311	20.0899	17.8058	19.4421	20.6857	20.5601	21.2392	20.9674	20.9406	21.0932	18.0582	19.7675	19.4641														4	4	4	32.3	32.3
Proteasome activator complex subunit 2	PSME2	23.1631	22.0028	23.3401	23.2918	21.8791	23.1697	21.1058	21.4651	19.7655	21.8185	21.3787	21.4697	21.7397	21.9215	22.3785	21.2687	20.9847	22.3165	22.8843	22.7546	23.2483	22.6161	21.6587	21.8176	22.0931	21.9381	21.5603	21.8799	21.7935	22.1183														15	15	15	67.3	67.3
Basigin	BSG	24.0403	23.9423	23.6278	23.7958	23.6209	23.307	21.7089	20.9919	21.603	22.2764	22.1637	22.2286	23.7632	23.3716	23.4147	24.7865	24.6502	24.7243	23.9894	22.6723	23.769	23.8343	23.5469	24.372	23.7099	23.3231	24.1985	24.7103	25.0673	25.1538														8	8	8	49.3	49.3
39S ribosomal protein L45, mitochondrial	MRPL45	21.6158	20.5187	20.9821	21.631	20.7914	20.4643	18.4541	21.5787	20.9931	21.1847	21.7785	22.0124	20.6734	20.5632	20.746	21.2613	20.6324	20.8468	21.7373	21.0336	20.1768	21.9827	21.6442	21.9789	20.4409	20.5261	19.8427	21.4638	20.0205	19.7647														7	7	7	32	32
26S protease regulatory subunit 10B	PSMC6	23.9195	23.9077	24.5234	23.79	23.8898	24.2426	24.2207	24.3363	23.9282	24.3155	24.5465	24.4268	23.5673	23.5763	23.8705	23.6858	23.7524	24.1793	23.8376	23.811	24.4563	23.6991	24.0252	24.3532	23.421	23.7231	23.8794	23.7444	23.65	24.3535														22	22	22	61.3	61.3
Protein prune homolog 2	PRUNE2	18.9944	16.6916	18.6692	19.3765	16.8477	16.211	19.2538	19.85	19.0927	18.7642	19.4457	17.6406	21.1032	21.61	21.525	19.5076	18.8288	16.8074	18.8541	20.3359	16.2979	20.0634	17.2326	15.5258	21.5412	21.1291	20.7854	17.5067	15.2851	18.0118														19	19	19	10.9	10.9
Uncharacterized protein FLJ45252	AAK1	18.9525	19.614	18.5972	20.4735	19.7825	19.4774	19.8914	20.3661	19.4195	19.8017	20.0265	20.3882	20.1182	18.32	19.4284	19.6182	18.1013	19.1945	19.7769	18.0605	17.3399	20.4104	19.9275	17.4423	17.8878	18.0239	19.5114	15.8167	17.2544	17.7438														5	4	4	15.7	13.1
	C21orf33	22.1634	21.2403	21.8991	22.1688	21.9388	22.1599	21.7349	21.9943	22.6078	22.1952	22.5868	22.2456	21.6001	20.7587	21.5843	22.9835	22.7106	22.3502	22.6195	21.561	22.6248	22.8027	22.146	23.4438	21.9152	20.7868	22.1954	23.3872	22.6015	23.2352														11	10	10	58.1	53.4
Protein RTF2 homolog	RTFDC1	19.5991	19.6747	18.5681	19.294	19.3391	18.9629	18.9651	18.7508	19.292	20.6525	21.2775	20.6667	20.001	17.6318	19.3455	19.5327	17.4572	18.9688	20.188	18.622	17.3744	18.0395	18.7195	18.5658	19.7137	18.9797	17.4836	18.548	18.2899	17.7365														5	5	5	17.3	17.3
WD repeat-containing protein 18	WDR18	20.677	21.2299	20.9845	20.5962	20.2496	20.1521	19.3375	19.1881	17.9222	20.0699	19.4996	18.3363	20.4987	16.7601	20.2573	20.8574	20.2201	20.4972	17.8925	20.2852	21.6208	20.7428	20.1865	21.095	20.7822	18.287	20.5458	20.7676	20.3364	21.1878														8	8	8	24.6	24.6
Myelin expression factor 2	MYEF2	20.272	20.5344	20.6123	19.0897	17.1852	17.374	19.9783	20.5138	19.3217	18.8716	19.6455	19.9603	17.5174	18.0924	20.773	19.8898	19.998	19.7287	21.1005	18.2477	20.6937	19.3774	18.5573	18.4127	21.2183	20.0894	21.4196	21.1808	19.8522	20.3126														6	6	6	17.2	17.2
Heterogeneous nuclear ribonucleoprotein U-like protein 1	HNRNPUL1	24.712	24.3147	24.5363	24.1244	23.7684	23.8576	24.5665	24.6283	24.5054	23.5922	23.7276	23.701	23.5008	23.1693	23.1562	24.2258	24.0515	23.9125	25.1954	24.2477	25.0775	24.3719	23.9181	24.4493	23.7822	23.2578	23.7577	24.5798	24.1041	24.4919				+							A375_MNT1			30	30	30	42.7	42.7
Unconventional myosin-VI	MYO6	19.9806	20.1942	19.488	20.1944	19.9649	19.9617	19.5379	20.8374	19.4956	19.634	19.6278	19.8176	19.8894	19.9166	19.7747	20.0089	20.1939	19.7906	19.8036	20.2123	19.1999	20.42	20.2248	20.101	19.7305	20.2014	20.2364	19.9515	19.8367	19.8417														9	9	9	9.1	9.1
Probable global transcription activator SNF2L1	SMARCA1	18.0578	19.5852	17.8876	19.7819	17.8115	18.4055	19.0087	19.961	19.1838	18.1449	18.5534	18.1562	17.9165	18.6515	19.8312	19.4368	19.7031	19.4985	19.1258	19.3825	18.1417	18.8384	16.7252	18.3666	18.8392	18.6122	20.067	19.4638	14.9313	18.7361														24	11	11	20.7	11.3
Abl interactor 1	ABI1	19.6768	20.3262	20.2071	20.4286	20.1043	20.1203	20.1254	21.6642	21.9246	20.1785	20.609	20.6386	18.1156	19.984	19.9088	17.419	20.4719	20.6269	19.7739	18.8842	17.5384	20.247	20.66	19.6888	20.3431	19.3399	19.9388	20.837	20.1302	19.1685														13	13	11	33.3	33.3
Sideroflexin;Sideroflexin-3	SFXN3	22.8828	22.506	22.2998	23.0776	22.4843	22.5553	22.1042	20.7629	20.4502	22.407	21.7793	21.9954	21.2669	21.3808	21.8333	21.4245	21.2168	22.658	23.2902	23.2697	22.9428	23.5011	23.3328	24.1283	22.1011	21.5447	22.3819	20.5106	20.0624	21.7418														13	12	12	48	42.1
Aldo-keto reductase family 1 member C3	AKR1C3	22.2403	22.2977	21.0946	18.0155	19.7362	16.1169	19.5745	18.6822	19.9038	18.0767	17.2691	18.5428	16.5308	17.7123	17.6456	14.6542	15.8815	18.0126	20.667	20.1866	21.938	17.476	19.6417	20.2767	17.9187	17.2052	16.5081	18.4092	18.3048	19.6137				+							A375_MNT1			10	10	9	42.7	42.7
NADPH:adrenodoxin oxidoreductase, mitochondrial	FDXR	20.5336	20.3598	20.5266	20.0081	19.7202	19.1637	21.9587	22.0171	21.9834	22.1571	21.6647	21.4984	20.0491	19.1383	20.4902	19.8544	19.3012	20.4119	20.7612	19.8983	20.8458	20.6404	19.9454	20.4899	21.2243	19.8985	19.786	19.7169	16.3655	19.5997														16	16	16	54.2	54.2
Protein SCAF8	SCAF8	19.3446	19.3091	18.7182	17.5101	18.7242	18.3123	21.1842	19.7629	20.2142	17.6808	17.4674	17.6733	18.4533	19.5812	18.6589	19.9267	19.3365	19.5088	17.2527	19.3012	17.1073	17.7423	19.1977	17.5765	17.0702	18.3767	18.3652	18.9595	19.7638	17.6199														5	4	4	4.6	4.1
Peptidyl-prolyl cis-trans isomerase;FK506-binding protein 15	FKBP15	19.2613	19.4705	19.1518	19.7646	19.1777	19.5069	18.5052	18.6601	19.3534	19.5798	19.6829	20.2781	20.5077	19.766	19.2694	18.8932	19.0018	18.7671	19.1952	19.0907	18.792	20.3567	19.5119	19.3892	20.0521	19.7789	19.7313	18.8251	18.9366	19.0484														8	8	8	8.2	8.2
WD repeat-containing protein 36	WDR36	21.4625	21.6618	21.1357	20.7443	20.8587	20.3807	20.3667	21.1237	19.8059	20.3543	20.5491	18.1181	21.4388	20.7521	20.5402	21.8567	21.6514	21.4621	21.6868	21.2563	21.3975	20.9976	21.1732	21.2852	21.3644	21.1616	20.8841	21.6451	21.5283	21.1996														14	14	14	18.3	18.3
Double-stranded RNA-binding protein Staufen homolog 2	STAU2	17.0532	17.0048	19.9732	18.3194	18.1093	19.6808	20.0794	19.4073	20.0939	20.1715	18.1822	20.3365	19.2828	18.0653	18.6323	18.303	19.3327	19.7364	19.8868	20.114	20.0366	18.6676	17.0102	19.6332	19.3289	14.5211	18.4438	18.628	17.2932	20.0132														6	5	5	14.4	12.5
Integrin-linked protein kinase	ILK	20.6506	20.7134	21.6665	21.4609	21.5472	22.4144	21.4785	21.668	21.5059	22.3381	22.2024	21.9557	20.1893	20.7219	21.5148	20.2319	20.5239	20.9496	20.058	20.4284	21.2219	20.6484	21.0929	21.5577	19.8836	20.7034	21.019	19.8645	20.1118	20.7599														12	12	12	32.5	32.5
Arpin	C15orf38-AP3S2;ARPIN	19.7597	18.9517	16.9835	21.1192	17.6581	20.2829	19.2981	18.671	16.2148	19.4576	15.9282	18.0977	17.3854	19.3616	18.5911	20.252	18.8388	17.8535	17.6472	18.1506	20.1351	20.4702	19.601	19.132	20.4738	19.0232	20.7208	20.2666	18.456	19.4403														4	4	4	16.2	16.2
Suppressor of SWI4 1 homolog	PPAN-P2RY11;PPAN	21.4722	21.4331	21.4223	21.1328	20.847	20.7143	19.2027	19.6454	21.9686	21.3299	21.2376	21.0732	19.3835	21.0521	20.7868	22.3219	21.7389	21.9137	21.8717	21.257	21.2095	21.302	21.3808	21.7664	21.533	20.7503	21.1016	21.218	20.5885	21.0167														12	12	12	30.8	30.8
Coronin;Coronin-7	CORO7-PAM16;CORO7	21.026	20.0811	21.5258	21.1486	20.7379	20.974	21.2846	20.6004	20.1535	21.0102	20.9741	21.4859	20.6856	19.9879	21.5159	22.0863	21.6085	22.1596	21.4347	21.207	21.5855	21.5071	21.2908	21.5898	21.7668	20.9238	21.3294	22.1455	20.6655	21.982														23	23	4	41.7	41.7
Lymphoid-specific helicase	HELLS	19.2782	17.783	20.3382	19.1199	18.8731	19.1043	19.4598	18.7763	18.6494	18.5433	17.292	20.2871	18.1806	16.8811	20.108	20.5447	20.4635	21.3129	18.1604	20.1189	18.7904	18.5359	16.7594	20.0188	18.0576	19.4508	17.8098	19.6662	18.1751	20.2575														16	16	16	22.7	22.7
Serine/arginine-rich splicing factor 7	SRSF7	24.0008	24.3705	24.44	23.4658	23.337	23.8477	22.0785	21.3914	20.7233	23.4007	23.8639	22.989	23.6044	23.7473	24.3616	24.29	24.9047	25.0368	23.5417	23.6764	24.877	23.1074	23.9698	24.5919	23.4665	23.5438	24.6134	23.8327	24.3469	25.188														12	11	11	64.2	64.2
	C11orf98	21.1245	20.8593	21.1679	20.1321	18.2266	17.0508	18.4256	20.0828	16.7838	20.696	20.561	19.7546	20.7756	20.379	20.3083	20.1708	19.6021	17.677	21.5197	20.7386	21.032	20.4205	20.3828	20.0921	19.8809	20.5818	20.36	20.1099	17.339	17.7056														5	5	5	35.8	35.8
Periodic tryptophan protein 2 homolog	PWP2	20.9313	20.2495	20.8953	19.1277	20.2838	19.908	19.5456	19.7102	18.7074	20.2202	18.6332	19.0557	18.7354	20.3488	20.2825	20.9519	20.8817	21.7245	19.1447	19.7395	20.8375	17.9906	20.5202	21.0461	20.2147	18.8857	20.1273	16.7476	20.6888	21.1388														12	12	11	17.8	17.8
Lanosterol 14-alpha demethylase	CYP51A1	19.9435	19.7351	20.0777	21.0498	21.1965	20.7862	19.2058	17.0773	18.4889	21.5023	21.1001	21.2922	21.8727	21.3984	21.5225	21.0791	20.9796	20.7698	16.2727	19.0041	19.6228	20.0174	19.7966	20.3724	21.5062	21.1404	21.2524	19.5942	19.8643	19.8939				+							A375_MNT1			12	12	12	32	32
Transmembrane 9 superfamily member 4	TM9SF4	19.356	20.4503	19.5588	19.1786	20.3946	20.094	20.5432	18.9753	15.0539	19.7277	20.0282	19.8759	20.0301	20.2016	20.4221	18.7221	20.115	19.9468	18.1414	16.8563	19.2991	19.7494	20.9863	20.9737	18.3991	19.4929	20.5114	19.2277	19.9897	20.1042														6	6	6	12	12
Negative elongation factor A	NELFA	20.4833	20.1621	19.1347	19.5095	19.5268	20.0299	20.2479	20.6609	20.3523	20.736	16.5375	20.3398	21.1142	17.9039	20.2877	20.2276	20.0531	19.8201	20.7075	16.531	20.0841	20.0066	19.8127	18.6574	20.4297	20.2231	20.2598	20.3145	17.5137	19.5472														8	8	8	27.6	27.6
Arylsulfatase A;Arylsulfatase A component B;Arylsulfatase A component C	ARSA	18	17.9987	18.198	21.179	21.4272	20.7164	19.3751	18.0869	17.4362	19.0965	18.8593	20.3796	17.7408	17.2873	19.8684	20.762	17.0871	18.0888	17.2841	18.1216	18.7436	21.2097	21.5101	22.171	19.596	19.5653	19.6354	19.0282	18.4316	16.4213														7	7	7	22	22
ADP-ribosylation factor-like protein 6-interacting protein 4	ARL6IP4	20.0144	20.7186	17.0312	20.614	21.1191	18.0357	17.6036	18.0651	16.9065	19.7441	20.3148	19.9376	18.7392	18.2393	15.8383	20.0285	20.3152	18.6633	18.0397	20.1645	19.8593	19.9614	21.0549	18.9266	19.7304	20.6576	16.2981	19.843	20.489	20.1081														4	4	4	24.6	24.6
POU domain protein;POU domain, class 2, transcription factor 1	POU2F1	20.0917	19.6803	19.6683	16.789	17.5565	17.0582	19.6469	17.0343	15.9979	19.8852	17.0572	18.8909	20.103	18.8689	17.5719	19.9237	19.7353	19.5914	20.2844	19.7283	20.0175	15.9729	18.7849	16.953	19.4054	18.5447	16.6251	20.0881	19.9189	19.5701														5	5	3	16.2	16.2
Enoyl-CoA delta isomerase 2, mitochondrial	ECI2	20.8407	21.103	20.7116	20.8632	20.7083	20.861	17.1897	21.1069	18.7113	20.7753	20.553	21.1229	21.0064	21.6387	21.3116	21.0502	21.2923	20.9402	21.5354	20.6597	21.6075	21.2499	21.2311	21.9785	21.6258	21.2564	21.3263	21.4847	21.2759	21.486														12	12	12	47.3	47.3
Chromodomain-helicase-DNA-binding protein 4	CHD4	24.2492	24.7455	24.3662	23.3269	23.6647	23.4933	21.2114	21.5082	21.3684	24.2199	23.9779	24.1074	23.7441	24.1324	24.2488	23.9364	24.5458	24.3741	24.3667	24.0856	24.3875	23.4124	23.776	24.1914	23.6629	24.2723	24.0313	23.5812	24.3208	24.425														65	65	56	44.3	44.3
Calpain small subunit 1	CAPNS1	25.2572	24.9882	23.567	25.2738	24.9296	24.2857	20.5844	18.245	19.568	23.9215	24.4232	23.9845	22.4525	22.7761	22.9988	24.0515	23.8515	23.6022	24.2445	23.3815	24.0138	24.4817	24.1063	23.128	23.5537	21.9169	22.3373	23.4124	23.0491	23.4372					+						SKMEL28_MNT1			15	15	14	65.5	65.5
Regulation of nuclear pre-mRNA domain-containing protein 1A	RPRD1A	17.8822	16.5053	19.7902	19.6785	17.9946	18.5491	17.4055	19.1148	17.4987	18.1965	18.8348	15.3754	19.0012	15.6122	19.821	20.5487	20.7696	21.6673	20.5461	18.7907	20.9152	17.7882	14.6752	19.7522	18.7935	18.1746	20.6382	20.2382	20.1732	21.8967														10	7	7	40.1	34.3
Dolichyl-diphosphooligosaccharide--protein glycosyltransferase 48 kDa subunit	DDOST	22.2332	24.0236	22.6029	22.1767	24.2936	22.064	18.7631	22.427	16.3399	21.8803	22.2251	22.1972	20.7302	23.7012	24.1315	22.4545	23.3905	23.2168	21.758	22.4048	23.2307	22.4949	24.2218	24.0774	22.6368	22.444	23.8669	22.1977	23.4511	23.8292														9	9	9	33.5	33.5
Cullin-1	CUL1	20.5791	20.8945	20.3429	20.0733	21.4308	21.2398	18.0863	19.9391	20.3069	21.1981	20.9558	20.9386	18.9361	21.2904	21.8891	21.9664	21.8096	22.1716	14.9809	17.8441	20.7889	20.5077	20.8686	20.1765	20.3838	20.6135	21.494	20.6273	21.2588	21.5728														21	21	21	38.8	38.8
Enolase-phosphatase E1	ENOPH1	19.9791	20.6167	21.4527	20.9308	21.5563	22.2998	20.6158	18.3956	17.9486	17.8271	20.3298	20.8698	17.0506	18.8779	20.8409	20.6957	21.3857	22.0029	17.0638	15.4906	21.6498	18.6022	20.7152	20.8196	19.0301	18.0961	19.5528	18.0085	17.2799	22.6077														4	4	4	45	45
Ran-binding protein 10	RANBP10	19.1938	17.6081	20.3576	20.3021	18.7807	18.7629	19.7911	18.9177	20.668	18.2895	18.248	20.5741	18.5202	20.5143	20.8576	20.3241	20	21.0848	19.8887	17.3121	20.1216	19.6455	18.2915	20.116	22.1669	21.8242	21.046	20.3987	17.8074	19.3616														10	10	9	24	24
Mitogen-activated protein kinase kinase kinase kinase 4	MAP4K4	19.9897	20.142	19.7288	19.4383	19.2903	19.1768	20.0041	20.6041	19.0052	19.6179	19.7453	18.3745	19.1323	17.8124	18.9425	19.0818	19.4775	19.7022	19.9164	19.9452	19.8825	18.7758	19.5541	18.1131	18.8833	18.7642	19.082	18.9853	19.1256	19.3862						+					A375_Hypoxia_MNT1_Hypoxia			8	8	5	10	10
ATP-dependent RNA helicase DDX3X;ATP-dependent RNA helicase DDX3Y	DDX3X;DDX3Y	26.0752	26.0234	25.5429	25.2048	24.9502	24.6029	24.0964	24.7114	24.1393	25.1125	24.8932	25.2798	25.4022	24.7644	25.1589	26.4085	26.3226	26.1672	25.5078	25.1915	24.8926	24.6997	24.5051	24.1829	24.9026	24.7588	24.4162	25.778	25.4423	25.6463												+	Melanoma_Control	48	47	47	71.7	71.7
ADP-ribosylation factor GTPase-activating protein 2	ARFGAP2	22.2381	21.0565	21.6741	21.6417	20.7776	21.5055	21.4359	17.7244	18.2128	22.7724	22.8705	22.3922	21.757	21.1104	21.8985	22.3689	21.1568	21.8492	20.3208	22.1352	21.2693	20.5047	18.694	20.8909	21.0283	20.7038	21.5575	21.4145	20.9548	21.6972														15	15	3	44.9	44.9
Unconventional myosin-XVIIIa	MYO18A	23.3639	22.8195	21.9575	22.3785	21.6273	22.4712	23.5129	22.7141	24.6611	18.6183	21.702	22.3305	21.8673	22.4124	22.8111	18.4125	20.9828	21.1162	22.863	21.9304	22.6261	22.7288	22.5028	22.2142	22.078	22.265	22.2247	15.5962	19.3006	16.3387														17	17	17	12.6	12.6
Ubiquitin-protein ligase E3A	UBE3A	20.2392	20.4834	19.5412	19.8392	19.7736	19.4133	20.0918	16.516	20.5578	17.0646	19.5706	17.3227	20.7347	20.0224	19.9395	19.346	19.2574	18.8584	19.7494	19.6953	19.9388	19.8064	19.91	19.1292	20.1599	20.5891	19.7772	19.2586	19.011	18.8021														9	9	9	16.9	16.9
PHD finger protein 6	PHF6	22.5891	22.3274	22.1196	22.8756	22.2826	22.2835	21.2295	20.8866	21.992	23.1404	23.175	23.343	23.2193	22.9835	22.629	23.9793	23.922	23.7552	23.0484	22.6399	22.2002	22.512	22.2739	22.1302	23.0712	23.1234	22.9704	24.4063	23.9366	23.7882														17	17	17	50.5	50.5
HLA class II histocompatibility antigen, DR alpha chain	HLA-DRA	21.262	22.82	21.1796	18.9839	20.1164	18.6248	17.5495	19.3044	18.1144	19.8107	18.5632	17.8119	17.2021	20.3439	17.5	17.4253	20.0321	17.5014	19.0821	18.9912	19.8439	15.8625	19.3939	18.5742	20.0838	18.6576	15.6718	18.5492	19.0135	16.9959														5	5	4	27.9	27.9
Protein diaphanous homolog 1	DIAPH1	21.6994	21.5111	22.5397	20.5712	20.0091	21.7372	20.9339	20.8276	20.591	22.0545	21.8952	21.9373	20.312	20.817	21.1297	20.7682	21.005	21.8289	21.5647	20.7544	22.0948	20.9112	20.6444	20.2676	20.1273	20.2348	21.0465	20.7494	20.0726	22.0125														26	26	26	24.7	24.7
Phostensin	PPP1R18	20.3774	19.6724	19.7747	16.6824	18.908	19.1207	20.0474	19.4584	18.4141	20.5729	19.8467	20.0966	17.8624	18.295	16.754	17.3365	18.4777	17.8752	19.4695	16.8194	19.3839	19.4003	18.6109	18.0549	17.2619	18.0204	15.7392	19.3189	20.2151	19.4157														9	9	9	25.8	25.8
Heat shock 70 kDa protein 1B;Heat shock 70 kDa protein 1A	HSPA1B;HSPA1A	26.947	26.8634	27.1207	26.9304	26.7831	27.0246	28.7876	28.7003	28.5951	27.1799	27.2708	27.3183	26.2655	26.2612	26.7558	29.6445	29.5546	30.0115	26.6828	27.2058	27.3794	27.3851	27.5604	27.3732	26.3047	26.4476	26.8992	29.513	29.5098	30.133												+	Melanoma_Control	71	66	45	82.7	81
Protein scribble homolog	SCRIB	20.1624	20.2214	21.3541	16.7858	19.632	20.1984	20.7911	20.847	20.8186	20.184	21.1943	20.9235	16.7716	17.0975	19.6838	20.0989	19.8992	21.3329	20.4639	16.2663	21.2945	19.2924	19.9177	21.0266	20.3673	17.5194	19.472	20.6071	16.5976	20.8379														15	15	14	18.6	18.6
Maltase-glucoamylase, intestinal;Maltase;Glucoamylase	MGAM	19.2263	17.5829	16.9014	17.5311	17.1579	19.7619	18.6683	20.0525	18.0155	19.3365	19.5626	19.5537	16.9694	19.3403	16.5123	20.3497	17.5914	19.3043	16.2069	17.9003	18.6449	17.1682	18.0996	15.3526	18.9292	17.8648	18.8914	19.3153	16.1065	18.6189														5	5	5	6.6	6.6
RNA polymerase II subunit A C-terminal domain phosphatase	CTDP1	17.5045	18.7074	19.3397	17.4724	18.647	18.968	18.6035	18.821	17.5786	21.5417	17.9563	20.7446	19.182	17.2559	18.8857	16.3481	16.103	17.9297	19.8984	17.8546	18.9523	19.3031	19.5671	19.331	18.9033	16.0288	18.9107	18.7356	19.5596	17.804														5	5	5	9.9	9.9
Serum paraoxonase/arylesterase 2	PON2	18.4492	20.1319	18.4781	19.9036	21.6728	20.5919	20.2261	18.5714	21.3856	17.8093	18.6173	16.9023	18.9853	18.5963	19.832	18.3297	18.1872	16.7365	18.6511	18.5964	19.5114	20.7664	21.185	22.6567	19.2828	19.2551	20.1567	17.9817	18.2644	18.0474														5	5	5	22.1	22.1
CUGBP Elav-like family member 2	CELF2	19.3642	18.6763	18.2294	20.3189	20.6451	20.9141	17.5912	20.9855	15.9928	19.9306	16.5241	20.4905	21.1562	20.9968	22.1692	20.2536	18.414	19.8489	18.0772	18.2587	18.3201	20.6521	20.3778	21.3964	20.9478	20.9067	22.0818	19.4148	19.2993	19.182						+					A375_Hypoxia_MNT1_Hypoxia			12	9	9	25.7	19.8
Matrin-3	MATR3	27.241	27.1668	27.1702	26.4513	26.1348	26.1134	26.5313	26.5282	26.6819	26.3672	26.6549	26.6698	27.2237	26.5572	26.663	27.3673	27.0241	26.9966	27.6519	26.4307	27.2066	27.1705	26.3798	27.0685	27.2385	26.7436	26.8219	27.9106	27.3208	27.417														58	58	58	66.1	66.1
Fatty acid synthase;[Acyl-carrier-protein] S-acetyltransferase;[Acyl-carrier-protein] S-malonyltransferase;3-oxoacyl-[acyl-carrier-protein] synthase;3-oxoacyl-[acyl-carrier-protein] reductase;3-hydroxyacyl-[acyl-carrier-protein] dehydratase;Enoyl-[acyl-carrier-protein] reductase;Oleoyl-[acyl-carrier-protein] hydrolase	FASN	26.5104	26.5118	26.0939	26.7722	27.03	26.5605	21.8923	23.1548	23.4269	26.7565	26.3639	26.1216	26.7383	26.7819	27.3121	26.8202	27.0861	27.3755	25.227	25.5333	25.672	25.5406	25.9897	25.2927	26.1648	26.0494	26.6573	26.2647	26.4275	26.9579														108	108	108	55.4	55.4
PCNA-associated factor	KIAA0101	19.5897	17.8595	16.9404	18.7659	17.1234	19.3354	16.7492	18.7694	19.2896	19.6406	19.6385	19.8464	21.1476	18.9457	18.2431	20.6208	17.5697	18.6119	18.3697	18.9883	18.438	16.8148	15.9378	17.2662	18.0515	16.823	17.9408	18.6137	18.1572	17.4299														6	6	6	53.9	53.9
Transcriptional repressor p66-beta	GATAD2B	22.1322	22.1555	21.5528	20.7525	20.528	20.1708	18.0777	19.9762	17.8778	16.1089	20.9967	18.8661	21.4549	20.2934	20.6255	21.7685	21.7778	21.3544	22.1354	21.579	21.2797	21.1162	20.7151	20.7467	21.2605	20.9161	20.9736	21.8113	21.4017	21.0585														15	14	14	43.2	41.2
Thioredoxin reductase 2, mitochondrial	TXNRD2	18.632	18.0159	19.1329	20.1958	20.1097	19.6989	20.2011	18.2181	17.2443	16.1215	19.4465	18.6071	17.555	16.9945	19.9455	19.0987	19.3883	19.2768	17.848	19.7578	19.0526	20.2825	20.1505	21.1262	17.6391	20.164	20.2945	20.1129	17.6623	19.42														10	8	4	26.7	23.5
Alpha-ketoglutarate-dependent dioxygenase FTO	FTO	19.3182	18.9235	19.3801	18.743	18.6999	19.0555	17.4158	17.264	17.3414	17.2708	20.0189	19.566	19.0272	19.3828	19.8532	19.801	18.6748	20.2265	18.7318	17.537	19.3198	19.3031	18.4005	15.8285	18.8895	19.9445	19.1395	17.5611	19.656	20.0192														8	8	8	25.6	25.6
Adenylosuccinate lyase	ADSL	23.2894	23.2235	23.2137	24.2541	24.3836	23.9033	22.4778	21.9708	22.353	23.2085	22.9445	22.453	23.1739	22.9781	23.3388	23.9805	24.2231	24.4138	22.3506	22.5082	22.7654	22.6303	23.1393	21.9721	22.9379	23.1843	22.4376	23.4157	23.2115	23.5752														29	29	29	63.5	63.5
Acid ceramidase;Acid ceramidase subunit alpha;Acid ceramidase subunit beta	ASAH1	17.2648	18.1497	19.5176	24.5579	24.9271	23.9308	20.1766	19.0421	19.486	21.215	22.3435	19.1497	23.6322	24.258	25.0628	18.7882	17.703	17.7103	17.1114	18.333	17.8943	24.0199	25.1418	25.7506	23.829	23.6799	25.8906	18.219	18.2984	18.7843				+		+					A375_Hypoxia_MNT1_Hypoxia;A375_MNT1			22	22	22	64.6	64.6
Tight junction protein ZO-2	TJP2	19.9516	20.7756	21.2291	19.2414	19.0627	19.3345	18.8501	18.6372	18.4583	19.0273	19.2411	18.6296	17.9694	19.1274	19.1858	19.0494	16.8412	19.6389	17.6794	21.4613	20.4725	17.6889	18.7697	19.4241	17.2409	19.4851	19.3941	18.252	19.8333	19.9415														9	9	9	11.9	11.9
Aminoacylase-1	ACY1;ABHD14A-ACY1	21.0501	20.7448	20.541	21.204	21.1261	20.821	21.2537	21.1345	20.6961	20.7337	20.3536	17.2202	18.8	20.8396	20.1976	19.0398	20.4012	19.5558	19.8974	20.8313	20.662	20.6698	19.8648	19.5907	20.5228	20.3431	20.7714	19.4965	18.8856	17.7675														7	7	7	31.6	31.6
KIF1-binding protein	KIAA1279;KIF1BP	18.0567	18.7821	15.667	19.8389	19.6224	19.1799	17.0808	17.6334	18.8084	16.9656	18.4474	19.8399	18.9678	19.0129	19.8692	18.6175	21.303	20.3193	18.8427	18.5892	17.0223	19.0258	19.4617	19.51	16.2294	18.1394	19.1135	17.8363	21.114	20.2044														8	8	8	21.5	21.5
Cathepsin D;Cathepsin D light chain;Cathepsin D heavy chain	CTSD	24.5033	25.0303	25.0078	28.3712	28.7801	28.9849	27.4178	27.4079	27.0571	27.2158	27.36	27.4067	27.11	27.4716	28.0496	23.6947	24.3391	24.619	24.3611	24.8009	24.8508	28.6986	28.8954	30.0389	27.9615	27.8069	28.9991	23.8387	24.2258	24.5066				+		+					A375_Hypoxia_MNT1_Hypoxia;A375_MNT1	+	Melanoma_Control	35	35	35	63.4	63.4
Dihydropyrimidinase-related protein 2	DPYSL2	25.3787	24.9757	25.5631	24.2007	24.0096	24.7692	25.561	25.6723	25.7173	25.8436	25.9199	25.9266	24.6339	24.5104	24.8146	23.3958	23.3211	23.5838	24.8992	25.5721	25.2955	23.8338	23.6286	23.7725	24.5713	24.6183	24.9138	23.5349	23.3167	23.6411							+				SKMEL28_Hypoxia_MNT1_Hypoxia	+	Melanoma_Control	35	35	31	68.8	68.8
Protein unc-45 homolog A	UNC45A	20.6479	20.3807	21.0435	21.6679	21.1724	21.7559	24.1427	24.7022	24.0766	22.5106	21.7884	21.9408	21.3395	21.3625	21.5069	21.7818	21.8368	22.2506	20.0255	20.9649	20.1253	21.0668	20.7741	20.796	21.2887	21.3556	20.8319	22.0523	21.6244	22.2856														25	25	25	30.6	30.6
Lysosome membrane protein 2	SCARB2	20.4654	21.2819	20.0141	22.7602	23.2375	22.265	19.3977	19.1707	20.1146	17.365	20.3143	19.208	19.325	20.1206	19.8691	20.23	20.9454	20.5882	19.3946	20.083	20.6945	22.1246	23.3832	23.4879	20.3205	18.9235	19.4554	17.4185	18.0353	21.2264					+						SKMEL28_MNT1			8	8	8	22.5	22.5
Transcription elongation factor A protein 1	TCEA1	22.7708	21.4061	22.6314	22.9391	22.3117	22.8557	23.8011	23.6127	23.6446	22.6993	22.9532	23.1807	22.9766	22.1611	22.044	23.1762	22.5403	22.2934	22.7403	22.9198	22.5941	22.909	22.1006	21.7327	22.7135	22.6415	22.2298	23.4312	22.82	22.6654														19	19	19	54.8	54.8
Retinoic acid-induced protein 1	RAI1	16.6768	19.606	19.4267	21.0082	20.6342	19.9501	19.9844	20.3552	19.8859	19.303	19.0066	16.8783	18.3242	19.6974	19.7744	19.5521	19.3078	17.2007	20.1422	16.8232	19.7508	21.0849	20.7356	20.8435	18.8317	18.1476	18.3838	19.6471	19.1228	18.0574							+				SKMEL28_Hypoxia_MNT1_Hypoxia			9	9	9	11.8	11.8
Glycine cleavage system H protein, mitochondrial	GCSH	21.606	21.4487	22.3934	21.8254	21.7997	22.258	16.6148	19.0308	20.7207	22.3439	21.924	21.9927	22.0534	21.7628	22.4091	22.0867	22.409	22.6308	21.9293	21.0897	22.1233	22.492	22.4672	23.2189	21.9834	22.039	21.9022	22.3845	22.1876	22.8862														4	4	4	70	70
Survival motor neuron protein	SMN1	20.9956	20.928	21.0336	20.2129	19.6643	20.6446	19.5238	21.2463	17.8719	21.7677	21.9527	21.7876	20.1929	19.7505	20.2967	22.1278	22.0672	21.5471	19.9542	20.3328	17.8725	19.6632	18.1766	20.3657	19.2746	20.2949	20.0756	21.9876	21.1769	21.5689														9	9	9	34	34
Probable ATP-dependent RNA helicase DDX17	DDX17	24.9295	25.1424	25.1195	24.7276	24.6362	24.912	25.8012	25.8274	25.7181	24.8897	25.0238	24.9866	25.3755	25.1518	25.3432	26.0155	26.1041	26.0527	25.2874	25.0216	25.3094	24.849	24.794	25.3058	25.5365	25.5198	26.1751	25.9693	25.9984	26.1518												+	Melanoma_Control	55	41	41	57.3	48.1
D-3-phosphoglycerate dehydrogenase	PHGDH	25.2945	25.0032	25.1265	27.0179	27.1416	27.1208	20.8497	19.5295	20.2069	25.815	25.7534	25.5635	26.3594	26.1507	26.6088	26.3502	26.4464	26.5724	25.0571	25.7261	25.5462	26.2443	26.3543	25.7968	26.4295	26.1473	27.1004	26.498	26.636	27.1194				+							A375_MNT1			38	38	20	66.7	66.7
Palmitoyl-protein thioesterase 1	PPT1	21.908	22.1593	22.558	23.0644	23.3433	23.3653	22.2746	22.7706	22.5928	23.0771	22.9238	23.4666	23.0376	23.0553	23.8166	21.6723	22.4892	22.2389	22.0527	22.2441	22.5728	22.6566	23.1482	24.1481	23.1912	23.2807	24.1036	21.564	21.5591	22.2949														10	10	10	47.9	47.9
Golgin subfamily A member 2	GOLGA2	21.0533	20.9121	20.2961	20.1636	20.2976	20.5484	20.1915	20.2266	20.8321	20.9348	20.7263	20.8776	22.2875	20.6622	21.1058	19.9446	20.6411	19.6695	20.6175	19.3463	19.8336	20.7032	20.4303	21.9278	21.4344	20.8931	21.3152	20.2426	19.9324	19.9752														16	16	15	23.2	23.2
LisH domain-containing protein ARMC9	ARMC9	17.7725	17.5749	18.0704	21.2863	22.0754	22.018	17.0984	21.1258	19.4082	20.3137	19.7199	18.5708	17.3362	18.193	19.5441	17.6809	18.2052	19.1009	17.2556	18.7622	16.1397	19.4359	21.2554	20.4578	17.8167	17.3097	18.612	18.0638	19.0007	18.7559														12	12	12	26.5	26.5
Breast cancer anti-estrogen resistance protein 1	BCAR1	19.5991	18.0838	19.6226	17.8884	20.0102	18.2727	16.8853	17.4417	18.3636	17.7481	18.126	20.1722	18.9262	18.0616	19.1161	18.4544	18.4465	18.1779	18.6	20.8723	19.6459	18.6307	17.5215	17.7522	19.9802	19.5411	16.7573	16.6238	20.0572	17.4712														4	4	4	11.2	11.2
Transcription activator BRG1	SMARCA4	21.0303	21.4357	21.3679	20.8943	20.6357	20.9169	20.3389	20.747	19.5769	21.1763	21.6009	20.8737	20.6755	20.4789	21.2676	21.27	20.9373	21.594	21.8239	20.284	21.558	21.1097	20.8367	21.651	21.0215	20.4435	20.8922	20.8049	20.4462	21.6141														21	21	12	18	18
Tensin-1	TNS1	18.0637	16.4427	18.3992	22.4443	21.6262	21.7736	18.7667	20.6575	19.3632	19.1837	17.3462	19.8869	18.5809	19.8273	19.3294	17.5977	17.9693	18.0674	19.7996	17.846	17.8753	25.3562	24.4114	24.312	21.7582	18.9791	20.7685	18.7231	19.4855	17.3598														34	34	32	36.9	36.9
Epidermal growth factor receptor kinase substrate 8	EPS8	20.817	19.9973	19.9491	20.9371	20.3063	21.0425	21.6827	21.825	22.4194	22.1387	22.2976	22.2751	20.4698	19.8369	19.348	17.0512	18.5809	18.5074	20.5145	20.5183	19.3516	20.5489	20.0144	19.621	18.8421	20.4232	18.3442	19.3134	19.9218	20.0656												+	Melanoma_Control	11	11	11	24.5	24.5
Transcriptional repressor CTCF	CTCF	20.5147	19.2063	20.7005	20.1892	19.6385	19.4901	19.4446	16.7156	19.6722	21.0013	20.9106	21.2204	21.256	20.5806	20.4194	20.8775	20.5525	20.5196	21.398	20.4258	20.8535	20.6434	20.2831	20.1341	20.6499	20.4381	20.471	20.9418	20.923	20.5991														9	9	9	23.5	23.5
Catenin beta-1	CTNNB1	23.8335	23.9689	23.5153	23.3521	23.2677	23.1511	21.1009	22.7344	22.6838	22.7081	22.4924	22.3249	26.3273	26.5609	26.9178	22.8805	23.056	23.2788	23.7619	23.3711	23.6563	23.4454	23.5387	24.316	26.1749	26.0147	26.7035	22.5369	22.5841	22.5937				+	+	+					A375_Hypoxia_MNT1_Hypoxia;A375_MNT1;SKMEL28_MNT1			36	36	32	64.2	64.2
Ataxin-2	ATXN2	19.7276	20.1893	17.4082	20.09	19.8818	18.3452	18.3983	19.3853	19.3807	19.7565	19.4445	19.5281	20.0836	19.2723	18.9654	20.3711	20.2988	19.4287	20.8403	20.3826	19.0729	18.8052	19.4077	18.7049	19.5959	20.1958	20.2953	19.5762	20.3555	19.1122														7	7	7	13.9	13.9
Radixin	RDX	22.1793	22.7126	20.6891	22.2694	23.3977	21.731	18.8123	19.2466	18.2496	23.636	23.6387	23.7336	21.1395	21.59	21.7432	22.4273	22.7526	22.5525	21.4013	21.225	21.1047	21.6556	22.4626	21.4793	20.6821	20.133	20.8753	21.8865	22.8067	22.8064														42	22	22	56.6	36.6
Collagen type IV alpha-3-binding protein	COL4A3BP	19.3817	19.1823	17.834	21.3592	20.7533	21.0975	21.3899	21.4884	20.1898	17.3062	18.6924	18.3678	19.3781	19.4001	16.4531	19.8774	19.706	19.0624	15.0888	20.6774	18.4781	19.8423	19.2731	18.6446	19.8784	19.3067	17.0258	19.9143	19.1876	17.4045														8	8	8	15.2	15.2
Succinyl-CoA ligase [ADP-forming] subunit beta, mitochondrial	SUCLA2	20.4353	21.014	20.9368	20.8487	21.4368	22.0674	19.3405	20.7978	18.7876	20.7926	21.8972	19.3032	21.1975	21.4821	21.9933	21.1716	22.0409	22.3476	20.5136	20.9731	21.2266	21.2412	21.7043	23.0193	21.0511	21.6784	22.7098	21.2842	22.5002	22.4936														9	9	9	35.1	35.1
TATA element modulatory factor	TMF1	19.389	17.2227	19.3184	19.4076	18.9885	19.1949	18.6065	18.9555	19.6258	18.914	15.4389	18.4236	20.0073	16.8649	19.695	16.6747	17.9945	18.8275	18.3157	18.7885	19.0456	19.655	19.9971	19.8216	19.7944	18.6916	19.1198	18.441	17.4046	18.8768														11	11	11	16.4	16.4
Nucleosome-remodeling factor subunit BPTF	BPTF	19.0719	19.1826	19.2372	18.7374	18.7633	19.2451	17.3587	18.0451	17.2997	19.8565	18.7691	18.8346	19.5354	19.2093	18.9757	19.4617	19.5808	19.0369	19.1109	19.0639	18.8388	17.8859	18.6861	19.2215	19.0417	19.2593	18.7809	17.7175	17.7709	19.3048														8	8	8	5	5
40S ribosomal protein S14	RPS14	26.3201	25.8618	26.9004	25.9114	25.341	26.4389	26.7159	26.6367	26.5962	26.4728	26.4423	26.7307	26.3491	25.6285	26.0646	26.6895	26.1382	25.9438	26.2526	26.684	26.4129	25.9121	25.4348	25.7824	26.0125	26.2198	26.2055	26.1034	25.6881	25.8052														13	13	13	74.7	74.7
SWI/SNF-related matrix-associated actin-dependent regulator of chromatin subfamily E member 1	SMARCE1	22.6236	22.2175	22.4582	22.5361	21.8826	21.6294	21.8801	23.4457	17.3699	21.6153	21.9382	21.625	23.0875	21.9012	22.029	22.5083	21.7581	21.5596	23.1886	22.1127	22.7354	22.6718	22.1017	22.5107	22.3776	21.7487	22.0522	23.1853	21.9096	22.0858														15	15	15	52	52
ATP-dependent 6-phosphofructokinase, muscle type	PFKM	22.2649	22.5279	22.1612	24.3255	24.9919	25.2152	19.8838	22.0533	22.3559	23.4801	23.1053	22.9772	23.4252	23.848	24.4737	22.3028	23.4403	23.2987	21.665	22.0185	22.1284	23.3578	24.2569	23.8026	23.2901	23.5152	24.4929	22.2853	23.0198	23.1229														28	27	26	40	39
Casein kinase II subunit alpha;Casein kinase II subunit alpha 3	CSNK2A1;CSNK2A3	22.8752	22.54	22.788	22.6553	22.2492	22.529	21.4586	19.6632	21.494	21.924	22.127	22.2465	21.5519	21.6053	22.2354	23.0405	23.1216	23.5152	22.1327	22.5442	22.5973	21.8342	22.0712	22.6492	21.9398	22.043	21.4935	22.8456	22.3495	23.6551														17	17	17	53.2	53.2
Dedicator of cytokinesis protein 10	DOCK10	20.2046	16.8719	17.786	19.9794	20.4174	19.3048	18.419	21.2256	19.4337	17.8155	19.6165	18.4388	18.3409	19.3341	18.4935	17.0135	17.9177	19.3093	17.584	19.8307	17.2646	19.4752	18.2862	19.5321	20.0322	17.2272	16.64	19.3771	19.6818	17.7825														10	10	9	7.2	7.2
Vacuolar protein sorting-associated protein 33B	VPS33B	17.9722	19.8582	17.9762	18.6047	19.5197	18.5171	20.0618	19.3079	19.4032	20.1281	16.8982	18.4962	17.2921	19.0892	19.2355	16.6598	19.5212	18.1852	17.0704	18.7143	18.5521	17.5393	18.0889	19.2994	18.5136	18.9837	16.8594	17.9247	17.1107	16.5022														6	6	6	12.9	12.9
Tubulin-specific chaperone E	TBCE	20.402	19.4877	19.876	20.5497	18.8272	18.4263	18.9048	19.136	21.4301	19.8389	21.614	19.0287	18.0968	17.3673	18.731	20.7395	20.521	20.4719	18.8847	16.9589	18.4501	19.0518	18.4567	18.2141	18.6304	17.5663	17.0554	20.1573	19.7014	19.4938														10	10	7	30.6	30.6
Elongation factor 1-alpha 2	EEF1A2	23.4266	24.5121	22.2775	21.8814	20.6472	19.9756	23.6098	23.5449	23.2201	18.87	20.4631	17.9651	21.6418	22.5793	23.029	24.128	25.4298	25.1066	21.9304	23.3088	23.072	20.5313	20.4216	19.6711	21.7779	22.5584	21.6359	24.0098	24.6077	24.9697														32	14	14	70.4	41.3
CD59 glycoprotein	CD59	24.8348	24.6043	24.1615	25.0157	24.7027	24.2913	24.6912	24.0966	24.3907	24.6065	24.0248	24.6651	22.7208	22.1051	21.9479	22.2924	21.9953	21.3484	25.3746	23.2005	24.4526	25.3896	24.5799	25.0549	22.8949	22.2258	22.6778	22.892	22.7471	21.7057				+	+		+				A375_MNT1;SKMEL28_Hypoxia_MNT1_Hypoxia;SKMEL28_MNT1	+	Melanoma_Control	7	7	7	33.3	33.3
CTP synthase 1;CTP synthase	CTPS1	23.3886	24.192	23.7336	22.8602	24.1176	23.6975	19.8208	20.4715	20.6851	22.8615	22.6577	21.013	22.8349	23.7838	24.6488	23.7926	25.0367	25.3091	22.3813	23.6716	23.214	21.9126	22.8632	22.1107	22.3444	23.3793	24.0384	23.3693	23.7504	24.9478														29	29	26	58.5	58.5
Porphobilinogen deaminase	HMBS	17.3102	19.0186	19.9795	16.4821	18.6305	19.1603	21.2561	18.9914	17.0553	20.8704	18.5815	19.5379	17.7918	20.3009	18.4496	21.4193	20.846	21.3834	17.9236	18.6931	19.8934	17.0624	19.3662	19.3243	17.1261	18.6887	17.2055	20.71	18.602	21.589														7	7	7	30	30
Tissue factor pathway inhibitor 2	TFPI2	19.2892	17.6745	15.7845	16.532	17.9013	17.1462	22.4789	22.7876	22.8553	19.063	17.5088	18.324	18.4895	19.2272	18.3502	17.7148	19.219	18.658	17.3813	20.0192	21.2649	18.5278	19.5825	16.6095	19.2198	17.2799	17.5382	17.7018	16.7198	16.2103														4	4	4	19.1	19.1
Retinoblastoma-associated protein	RB1	19.1709	18.9248	17.5136	19.3982	18.6852	18.5149	21.3718	20.6376	18.4178	20.2253	20.4365	19.2717	19.3152	19.3718	19.6154	18.6193	19.2001	17.7686	19.1319	20.1395	18.2577	18.6755	18.6551	17.901	19.3665	17.8226	18.4641	18.8648	18.8492	18.4684														5	5	5	6.6	6.6
Ankyrin repeat and SAM domain-containing protein 1A	ANKS1A	17.8165	17.5774	19.8346	19.4737	20.2343	18.2758	18.9483	18.2429	18.2716	21.2746	20.3902	21.5072	16.915	18.1183	18.9295	18.1635	17.6839	18.2847	16.5243	17.2761	18.3981	18.5886	18.9877	19.1203	17.0845	19.4377	18.2593	19.2399	19.0943	16.2701														9	9	9	14.8	14.8
DNA replication licensing factor MCM4	MCM4	23.7248	23.8466	24.2389	22.9528	22.9016	23.707	24.1504	23.8306	23.5579	23.0562	23.2414	21.7299	24.2698	24.4843	24.9077	24.1483	24.4443	24.8047	23.8221	23.7851	24.0467	22.8272	23.0472	23.4758	23.8101	24.3766	24.4661	23.9295	23.6775	24.4301														41	41	40	66.3	66.3
60S ribosomal protein L29	RPL29	25.4456	25.246	25.1232	25.1919	24.4269	24.6738	24.8944	24.4354	25.0493	24.7242	23.6482	25.1709	26.1773	25.456	23.9821	25.9074	25.3979	22.9133	25.2637	25.2991	25.1357	25.3247	24.4098	24.4404	25.99	25.7853	25.1882	25.1181	24.8293	23.5907														9	9	9	32.9	32.9
Gem-associated protein 2	GEMIN2	17.4788	18.1502	17.7477	17.7101	17.1287	18.4139	21.0274	18.9755	19.9753	19.3219	15.707	19.3508	19.0132	18.301	17.9269	21.7903	23.0829	20.9228	16.9559	17.0569	17.9099	19.3568	20.0414	16.7307	19.3355	18.2686	20.2686	21.516	23.0529	20.3794												+	Melanoma_Control	6	6	6	30.9	30.9
Protein RRP5 homolog	PDCD11	21.9097	22.5707	23.3791	20.9272	21.7911	21.8275	20.5911	18.9024	20.6783	21.9513	20.0915	19.9306	19.1053	20.7772	21.939	21.5762	23.0154	23.1002	22.0074	22.6244	23.0139	20.9526	21.532	23.0479	19.757	21.3867	22.5253	20.1195	20.7516	21.6776														34	34	34	27.6	27.6
Pre-mRNA-processing factor 40 homolog A	PRPF40A	21.8877	21.9882	21.9823	21.9752	21.2602	22.0521	20.9767	21.192	16.6114	22.0901	21.9954	22.0504	22.5394	22.2382	22.3889	22.3706	22.7237	22.475	22.529	21.4455	21.9896	22.015	22.2215	22.6774	22.4392	22.3877	22.96	22.2995	22.9172	23.0888														17	17	17	20.5	20.5
Ubiquitin-like modifier-activating enzyme 6	UBA6	20.3043	21.6125	20.3933	16.5416	21.7027	20.5107	20.0591	19.0305	17.0552	17.9401	18.23	16.5101	17.3522	19.5956	19.689	16.5175	21.7062	21.0286	19.7978	20.4463	20.5175	19.8801	20.9091	19.9045	18.8668	19.9511	19.5881	17.1685	20.7156	21.1664														20	20	20	24.1	24.1
Extended synaptotagmin-2	ESYT2	20.9257	21.0945	21.0276	20.5018	18.9514	20.0837	16.4134	20.6143	19.1151	19.9158	20.8841	20.3931	20.2692	20.2756	20.3874	19.5769	18.1475	19.5207	21.9232	21.3519	21.3738	20.7452	20.5246	20.9211	21.3946	17.5867	20.8639	20.4163	20.2753	19.9924				+							A375_MNT1			12	12	12	24.4	24.4
Shootin-1	KIAA1598	19.6471	20.0617	21.0776	20.8437	21.2924	20.4581	22.355	22.2317	22.2032	21.1453	21.669	21.2685	23.2393	23.3117	22.9804	20.0781	20.6353	20.4253	19.8069	17.265	16.9048	19.8182	20.5623	19.8881	22.5239	22.8793	21.8969	19.5903	20.394	19.1871				+	+						A375_MNT1;SKMEL28_MNT1			18	18	18	33.6	33.6
Acetolactate synthase-like protein	ILVBL	21.2411	21.7563	20.9909	21.8057	22.6614	21.3899	21.5229	19.864	19.8132	20.6926	22.0733	21.1777	21.152	22.713	22.0456	20.8217	20.1488	20.8067	21.5798	20.8564	21.595	22.0825	22.1263	22.6195	21.8049	21.1373	22.0739	20.9957	20.8505	21.1985														9	9	9	35	35
RNA-binding protein 34	RBM34	20.7365	19.8892	20.8246	20.3991	19.6556	19.7427	17.4409	19.4992	19.5306	20.3238	18.5044	19.7467	16.8141	17.9931	19.3369	21.1674	20.2772	20.4946	20.4881	19.3477	19.9877	20.4047	19.9826	20.5473	20.2581	18.2772	19.2207	20.6991	19.3787	19.5659														10	10	10	33.3	33.3
DNA-3-methyladenine glycosylase	MPG	19.3577	19.9379	18.8987	20.2459	19.1767	18.9761	20.1661	19.5067	18.2085	19.0908	19.4345	19.7541	20.6701	19.1802	19.1873	20.8931	21.0323	19.7459	20.3162	19.8	19.2264	20.2765	19.4631	19.6322	20.2419	19.145	19.2171	21.4473	19.1623	20.1889														4	4	4	29.1	29.1
Transcription elongation factor A protein-like 4;Transcription elongation factor A protein-like 2	TCEAL4;TCEAL2	18.4776	18.2529	17.8723	19.2813	19.2716	19.1098	17.7858	20.6068	16.654	18.4002	17.4824	17.8094	19.537	19.4875	19.0134	19.2551	19.709	19.2498	17.0489	18.5839	16.9293	17.413	18.7196	18.4625	18.6441	16.8003	19.4492	18.9291	18.5818	17.222														3	3	3	17.2	17.2
Phosphoglycolate phosphatase	PGP	20.3177	20.3285	20.2369	21.1082	20.651	21.2995	18.8243	17.091	16.5034	16.1824	21.1417	19.5989	21.0475	20.231	20.72	21.729	20.795	21.3819	19.9411	19.8787	20.351	20.4689	19.095	20.0031	20.761	20.2629	20.2977	20.2016	20.5391	21.2042														7	7	7	34.9	34.9
WW domain-binding protein 2	WBP2	21.6725	22.5641	20.2404	21.0393	21.4189	19.9157	22.1563	22.1042	21.6888	20.7853	21.2285	19.4558	16.5044	22.3733	20.1774	21.2794	21.8823	21.4725	20.5899	21.074	19.9345	16.8556	20.7516	15.9825	18.5057	21.4572	19.164	18.9449	21.7847	20.0391														7	7	7	37.2	37.2
Zinc finger MYM-type protein 3	ZMYM3	19.0046	19.2845	18.6307	17.8606	18.0737	18.4306	18.745	17.5227	18.4093	19.0625	19.6839	20.525	18.2205	19.4153	19.3253	17.9914	18.8472	18.7934	17.7264	19.2689	18.3892	17.2874	15.7516	16.9905	19.533	19.4661	19.3017	19.5082	19.0613	18.9535														7	7	7	8.6	8.6
Structural maintenance of chromosomes flexible hinge domain-containing protein 1	SMCHD1	18.2389	19.3635	18.6882	18.6677	19.8084	18.2979	18.4978	18.4673	16.544	20.0782	19.3406	17.5544	20.5266	20.7772	20.8082	19.868	19.6698	20.5326	17.226	17.0293	19.293	18.6968	19.5705	19.7295	20.5842	20.5094	20.9742	20.4739	20.7639	20.2926														18	18	18	13.4	13.4
Aminopeptidase B	RNPEP	23.2718	23.3423	22.0272	23.3901	23.1957	22.6212	23.2158	19.2091	20.4737	21.3441	20.3508	19.3451	22.4316	22.2283	23.0276	23.6154	23.6171	23.4514	22.1414	21.884	22.1948	22.2806	22.1738	21.3743	22.4767	21.7215	22.7567	23.5291	23.7069	23.9327														24	24	24	57.9	57.9
N-acylglucosamine 2-epimerase	RENBP	18.5468	20.7123	17.4822	19.1186	18.8555	16.7743	21.2212	21.1932	16.4921	16.2142	16.6006	21.351	22.5977	22.9303	23.2256	17.6522	15.2413	19.4032	18.752	19.0989	16.4422	18.4461	18.1333	16.0284	22.1331	22.0277	22.8301	16.8747	19.1473	16.3774														8	8	8	22.5	22.5
Transcription factor SOX-10	SOX10	21.7522	20.8957	21.1513	22.7743	22.4151	22.794	21.3023	21.4261	21.2385	22.724	22.6225	22.904	22.5891	22.2841	23.1873	16.2772	17.9439	17.8328	20.9836	20.1717	20.4408	22.5453	22.1838	22.1969	22.1213	20.8774	22.3331	19.0439	17.395	17.0744												+	Melanoma_Control	7	7	5	61.5	61.5
Serine/threonine-protein phosphatase 2A activator	PPP2R4;DKFZp781M17165	19.6918	20.8552	19.6233	20.3408	20.8218	19.4011	19.1958	17.9168	17.9036	20.7764	20.1842	19.8243	18.4555	20.9881	21.2548	20.9758	21.3635	21.7976	15.6004	20.0024	19.4861	18.0363	20.0478	19.4695	19.3618	19.7416	20.1402	20.1536	21.4341	21.562														11	11	11	51.7	51.7
Mesencephalic astrocyte-derived neurotrophic factor	MANF	24.1787	23.2967	24.0688	23.3729	22.6948	23.3181	24.7153	25.2268	24.8011	23.4443	23.6269	23.7989	23.3044	22.805	23.2418	23.3158	22.2934	22.7697	24.7774	24.6497	24.5527	24.3635	23.3695	24.2838	23.6162	23.3013	23.3982	23.656	22.9705	23.2098						+					A375_Hypoxia_MNT1_Hypoxia			17	17	17	56.8	56.8
Small nuclear ribonucleoprotein G;Putative small nuclear ribonucleoprotein G-like protein 15	SNRPG;SNRPGP15	22.2307	21.7503	22.2281	19.4358	20.6114	21.322	21.2087	20.5977	21.3996	20.8602	21.0427	20.4347	21.2005	21.3718	21.0093	22.6407	21.8256	22.5751	23.8538	22.7942	21.7531	22.5508	21.0185	22.0515	22.861	22.9222	21.0262	23.3711	22.3969	21.8197														5	5	5	39.5	39.5
Pituitary tumor-transforming gene 1 protein-interacting protein	PTTG1IP	19.54	19.0527	19.1712	22.6446	18.2832	20.8706	17.2909	19.9577	16.6129	19.0983	19.6599	16.8664	20.8056	18.6914	20.2978	19.5661	17.5275	18.828	19.7461	19.4014	19.1054	22.9884	19.3284	22.9332	22.9731	20.9378	22.1454	20.1323	18.2419	18.8677														3	3	3	19.5	19.5
Nucleoside diphosphate-linked moiety X motif 19, mitochondrial	NUDT19	19.0765	18.1233	18.8652	18.2045	19.5313	18.7479	19.5154	20.4407	19.6876	18.4003	17.9661	19.9075	17.0297	17.4809	18.9087	18.5488	18.8258	19.1844	16.5398	16.6547	18.4278	19.9573	19.3567	20.0907	18.7267	18.3692	17.443	19.5066	18.5752	19.3463														5	5	5	20.3	20.3
Eukaryotic translation initiation factor 3 subunit L	EIF3L	22.2531	23.3507	22.8213	22.2999	23.3919	22.5387	21.8346	21.1742	21.4121	23.4302	22.7355	22.3628	21.8331	22.8735	23.1592	22.6918	23.7481	23.6905	20.3877	22.2721	22.3156	21.3845	22.8275	21.8393	20.3255	22.3185	22.4398	21.7098	23.0858	23.5835														25	25	25	43	43
26S proteasome non-ATPase regulatory subunit 10	PSMD10	20.6934	20.9829	21.1578	21.1774	21.776	21.9052	21.0035	22.2611	20.5237	20.9489	21.1856	20.9768	22.0827	22.4127	22.7472	22.3539	22.9799	23.3117	20.662	21.7493	20.9353	21.4555	21.6223	20.8629	21.9249	22.6675	22.4883	22.5762	23.5147	22.9531				+							A375_MNT1			11	11	11	67.4	67.4
Ribose-phosphate pyrophosphokinase 1	PRPS1	20.9275	22.3583	22.9907	22.1015	23.2425	23.8474	22.3104	22.1855	22.3478	21.2164	21.1105	20.8881	22.455	23.6635	24.2782	22.916	24.3793	24.8443	20.3407	22.2542	22.4831	20.5182	22.9251	22.5797	21.9983	23.5839	24.1668	22.4204	24.3361	24.9593														19	19	8	69.1	69.1
Septin-6	2022-09-06	18.7124	18.8926	18.0621	18.6006	21.1452	18.9948	21.6493	20.4477	15.1123	16.7843	18.7065	18.9452	18.1828	21.02	19.9303	15.2239	21.5601	20.3491	19.5879	19.2309	15.9455	20.2888	20.7991	19.7491	20.007	19.6787	19.2993	18.6625	21.1412	19.7913														15	7	7	43.6	23
Guanylate kinase	GUK1	20.0115	20.268	20.4236	20.252	20.1865	20.3874	21.2675	21.0583	21.3334	20.1149	20.2069	20.2136	20.2188	20.3262	19.7029	19.6833	20.0367	18.8301	20.4825	20.956	19.4938	20.1624	20.0226	19.6792	20.0712	20.3413	20.3121	20.6315	20.7201	21.1008														4	4	4	30.7	30.7
Polyadenylate-binding protein;Polyadenylate-binding protein 4	PABPC4	23.89	23.2459	24.2461	23.3633	22.9558	23.7771	22.17	22.8688	22.3243	24.204	24.1131	24.2955	24.6004	24.2344	24.5487	23.6915	23.5556	23.8384	23.5007	23.2128	23.6452	23.3899	22.7832	23.2191	24.3421	24.0327	24.6827	23.2374	22.9958	23.6119														36	22	20	50.4	30.4
Sterol O-acyltransferase 1	SOAT1	20.8715	20.2069	17.8703	20.3347	19.6646	19.9465	20.2724	20.6416	17.7917	20.5182	17.9967	18.3034	19.5655	19.744	20.3204	19.3792	19.3611	18.0929	19.5084	19.1772	20.3683	19.5928	21.3485	21.2669	19.1381	19.176	19.4394	19.826	19.5544	20.201														4	4	4	27.3	27.3
Heterogeneous nuclear ribonucleoproteins C1/C2	HNRNPC	27.7474	27.367	28.2733	26.9816	26.7082	27.3343	27.8322	27.7939	28.3682	27.1561	27.2945	27.1314	27.646	27.0257	27.5943	28.3057	27.7401	28.1859	28.7639	27.9751	28.6185	27.767	26.9936	28.0778	27.7521	27.5531	27.9395	28.8451	28.1926	28.5564														39	39	5	77.6	77.6
Bifunctional arginine demethylase and lysyl-hydroxylase JMJD6	JMJD6	19.3963	20.6114	19.3969	19.3431	19.0732	18.6529	20.2088	17.9456	19.4142	19.7301	19.9508	18.676	19.0326	20.3018	20.0859	19.3785	20.2203	19.5924	19.3986	19.4966	19.8732	18.32	17.4685	18.3951	18.7764	17.3556	19.2202	17.6724	19.4332	19.6789														6	6	6	24.5	24.5
Mortality factor 4-like protein 1	MORF4L1	18.7516	19.1104	19.5105	19.1882	17.8444	17.3482	19.988	19.439	20.8645	19.1434	19.2317	18.774	19.11	18.4518	20.1362	19.8638	19.875	20.5165	19.135	18.0616	17.2794	16.785	17.4914	17.524	19.4739	17.1812	18.5017	16.0153	18.2299	18.4437														6	6	6	29	29
Calponin;Calponin-2	CNN2	23.2823	22.7887	23.7127	21.8002	21.0409	22.0896	25.1738	25.3257	25.2125	25.0328	25.0396	25.194	22.9259	21.7648	22.9396	22.4066	22.5161	22.4411	22.4374	22.989	22.7771	21.1784	20.8447	20.4733	22.8288	22.5902	22.3451	22.391	20.9021	21.9667														21	20	20	67.8	67.8
RNA-binding protein Musashi homolog 2	MSI2	18.2749	19.353	19.247	20.9541	22.0887	20.864	19.9162	18.9254	20.3242	21.1338	21.1645	21.5203	19.4372	21.4097	21.6975	20.286	21.1174	20.9402	18.2202	17.4177	19.4884	20.6974	22.2719	20.6446	20.3102	20.6617	21.1156	20.1335	20.2481	20.3448														10	10	9	39.8	39.8
Citrate synthase;Citrate synthase, mitochondrial	CS	24.2996	25.3787	24.2623	24.325	25.3471	24.5971	20.0192	20.4897	20.1954	24.3335	24.6379	24.2296	24.7199	25.8367	25.7731	24.2876	24.9192	24.9881	24.2067	24.213	25.2422	24.4527	25.4999	25.5808	25.4634	25.7139	25.5663	24.3606	24.6442	25.0758														23	23	12	53.9	53.9
Cysteine--tRNA ligase, cytoplasmic	CARS	18.7427	20.6582	20.7741	19.9379	20.9753	20.7824	18.7318	18.1064	17.6495	20.8431	20.8248	19.8938	19.3818	20.4071	20.8614	20.2367	21.235	21.4439	20.5924	18.1792	21.0662	18.0462	20.9922	20.3684	19.4322	20.2235	21.2302	20.4493	20.867	21.6327														18	18	18	34.1	34.1
39S ribosomal protein L12, mitochondrial	MRPL12	23.5516	23.5142	24.0345	23.1911	22.9984	23.2027	22.0843	21.4529	21.6493	23.9892	23.8721	24.0782	23.8764	23.3117	23.8448	23.8879	23.4433	23.4735	23.6533	23.5094	24.5452	24.1517	23.4466	23.8542	23.8884	23.2538	23.8329	23.8683	23.5637	23.6845														17	17	12	38.9	38.9
Serine/threonine-protein kinase 24;Serine/threonine-protein kinase 24 36 kDa subunit;Serine/threonine-protein kinase 24 12 kDa subunit	STK24	20.7686	20.3083	21.5539	20.9037	21.374	21.6146	21.7543	21.9231	20.3398	21.935	21.7978	22.1413	21.5054	20.8806	21.9094	20.5109	21.034	21.0797	19.2643	20.7473	21.2601	17.0321	21.134	20.3746	20.2164	20.6055	21.5338	18.7431	20.3784	20.3725														12	12	6	32.3	32.3
S-methyl-5-thioadenosine phosphorylase;Purine nucleoside phosphorylase	MTAP	24.4124	24.5954	24.8045	23.2006	23.176	23.5717	22.0114	20.9711	20.7187	17.9967	17.9037	18.7979	21.5537	21.6624	22.2391	23.2659	23.0452	23.8419	24.0257	24.4663	24.8541	22.2974	22.3696	22.1394	21.8626	21.5767	21.9915	23.331	23.2871	23.7683				+		+					A375_Hypoxia_MNT1_Hypoxia;A375_MNT1			17	17	17	69.3	69.3
Fragile X mental retardation syndrome-related protein 1	FXR1	22.7779	23.033	22.6439	23.0808	23.366	23.2512	24.2903	24.5754	24.2293	23.4233	23.5624	23.7667	23.4201	23.6484	23.416	22.7332	23.0741	22.3607	22.5485	23.3641	22.6687	23.1617	23.6082	23.2836	23.2053	23.6069	23.3542	22.5609	23.0206	22.4185														27	27	25	53.6	53.6
N(G),N(G)-dimethylarginine dimethylaminohydrolase 1	DDAH1	20.0734	18.9472	19.9377	16.6502	19.2362	16.2253	19.3023	17.5903	21.6466	20.1785	19.5432	20.1286	17.8952	18.9914	19.1612	19.9476	19.8973	20.1624	18.7101	18.0781	19.3848	19.6149	18.6446	18.8623	19.5459	19.0154	19.2504	20.0934	20.5341	19.9137														6	6	5	45.9	45.9
Serine/threonine-protein kinase 26	STK26	17.8587	19.5299	19.3052	19.2109	15.4601	20.2381	17.2447	19.1394	20.1901	16.1805	19.7338	17.5097	19.1817	20.2901	20.5014	16.9882	21.5125	21.0731	19.7047	19.1707	19.3435	18.1883	19.4643	18.7611	18.7654	20.2411	19.0481	17.5064	20.1634	20.295														12	7	6	29.7	21.9
Echinoderm microtubule-associated protein-like 4	EML4	21.7002	20.4806	21.5491	22.0335	21.649	21.8694	17.5696	21.5993	21.466	22.0079	21.7662	21.384	22.6694	22.0272	22.0396	22.5252	21.8767	21.9207	21.5213	21.9442	21.4795	21.2203	21.5552	21.7423	22.2963	22.5275	22.437	22.3253	22.2185	22.0071														12	12	12	15	15
Pescadillo homolog	PES1	23.3328	23.439	23.6171	22.9664	22.9726	23.1724	23.0962	22.2535	21.5093	23.4706	22.8368	22.8569	22.8734	23.2767	23.3243	23.4485	23.4386	23.832	23.3342	23.6018	23.3138	23.6072	23.0807	23.562	23.2628	23.433	23.5465	22.8665	22.7015	22.8072														20	20	20	38.7	38.7
Septin-10	2022-09-10	18.4353	20.6619	20.0997	17.2615	21.16	20.0443	20.0662	20.3064	20.5081	20.5299	20.4883	20.9342	15.8802	20.9747	21.3013	19.0738	21.0287	19.529	18.0994	19.5876	19.4688	17.8798	21.1446	19.2878	17.3132	20.602	19.9552	16.7921	17.6595	19.2004														15	12	10	40.2	34
Heterogeneous nuclear ribonucleoprotein L-like	HNRNPLL;HNRPLL	18.6479	20.1814	20.1512	17.9199	20.331	20.4166	20.2271	17.4807	18.7462	17.9972	19.6421	18.3714	19.9488	19.8834	20.2742	17.2729	20.3354	20.1752	19.3227	19.0592	20.2774	17.1892	20.2202	19.9068	19.9797	19.6875	20.0899	18.6518	19.7128	20.1406														11	10	10	34.3	32.9
Probable ATP-dependent RNA helicase DDX27	DDX27	22.2341	22.4792	21.8286	21.4012	21.39	20.759	18.684	17.151	21.1399	22.6846	22.5242	22.3169	22.2989	22.5132	22.0851	22.2069	22.2601	21.9693	22.0274	21.7511	21.4822	21.8932	21.4211	21.6709	22.2251	21.9633	22.4055	21.2879	21.2842	20.5216														20	20	20	29.5	29.5
Ran-binding protein 3	RANBP3	21.9547	22.2749	21.8936	21.4375	21.8087	21.9102	21.9505	22.0002	22.2449	20.9396	21.0249	21.8048	22.1963	22.3683	22.336	22.2072	22.7157	22.1915	22.5296	22.1596	22.6331	21.5125	21.4559	20.6987	22.2112	22.6869	22.3811	22.2677	22.4248	22.4831														15	15	15	44.7	44.7
Endophilin-B2	SH3GLB2	17.7929	19.9291	18.9839	18.8435	19.5601	19.2059	20.1233	20.384	17.3302	18.4371	19.8447	20.1429	18.9158	20.3174	19.7488	19.494	19.3976	19.5641	15.6576	19.7832	19.3283	18.3819	19.0173	18.8382	20.1577	20.0705	19.7252	19.1348	19.7184	19.7493														4	4	4	13.6	13.6
MAGUK p55 subfamily member 6	MPP6	19.0205	20.4057	19.8114	19.3362	18.7226	15.9539	18.6147	18.1412	22.2004	16.456	19.4789	17.9728	16.7398	18.5568	18.8294	18.9812	20.1345	20.0139	19.7328	18.2058	19.5281	19.7002	19.31	18.8051	18.596	18.7879	19.3159	19.087	19.6735	20.2378														7	7	7	25.5	25.5
Small ubiquitin-related modifier 1	SUMO1	21.8108	22.3939	20.5376	22.5966	21.9921	21.4965	17.4404	20.463	21.249	20.1652	19.4561	21.594	20.3699	21.5141	20.5381	21.5567	22.7453	21.9716	21.938	20.9342	20.9584	22.6479	22.4998	22.0094	21.8823	21.0238	20.6644	22.5324	22.3316	21.7982														5	5	5	25.3	25.3
Prothymosin alpha;Prothymosin alpha, N-terminally processed;Thymosin alpha-1	PTMA	23.8194	24.5816	25.5595	23.3999	23.172	25.1692	24.4841	24.8302	25.7576	23.905	23.9151	23.3827	25.8686	24.6363	23.7444	25.9435	25.1507	23.3725	24.7487	25.4318	25.185	24.5483	24.4804	24.1674	25.5323	26.0801	24.9558	25.6083	25.342	23.6927														11	11	3	43.9	43.9
Arf-GAP domain and FG repeat-containing protein 1	AGFG1	20.3143	19.9962	16.4403	22.7337	21.1892	21.4771	21.7928	21.0718	21.1196	22.416	22.236	22.3976	21.1101	20.1674	21.0217	20.7942	20.1705	16.1631	20.4082	19.7256	20.2742	22.0863	21.5705	20.9001	21.8529	20.771	21.0284	20.9816	20.5161	18.7062														4	4	4	11.8	11.8
U4/U6.U5 tri-snRNP-associated protein 2	USP39	20.7097	21.723	20.2657	20.4555	20.3504	20.2679	19.8029	16.3051	18.3307	20.9493	20.7891	19.1612	21.4459	20.045	21.4333	20.8086	21.8908	21.4875	21.4252	21.6567	20.4456	21.1917	20.2302	21.0254	20.1623	21.7815	21.3714	21.7228	23.5482	22.1314														14	14	14	35.8	35.8
Charged multivesicular body protein 2b	CHMP2B	20.8835	21.1686	17.2414	20.4951	19.4626	19.6532	18.3307	19.5119	19.8344	18.7608	17.6207	19.6654	21.0304	20.0135	17.2348	16.5155	20.1193	20.1674	20.2999	18.0841	19.7705	16.8557	19.6111	18.5417	21.0108	21.1539	20.5847	16.71	20.3662	19.9148														3	3	3	13.1	13.1
Nuclear-interacting partner of ALK	ZC3HC1	18.9035	19.1141	17.6282	18.1563	19.1588	18.7421	18.3971	19.0533	21.6105	19.9676	18.1819	19.6422	19.5128	19.2686	19.0708	18.4358	18.9621	18.9603	19.9045	17.4404	19.1182	18.169	18.9098	18.9009	19.5191	16.309	19.5081	18.8945	17.0825	19.1834														6	6	6	17.6	17.6
Profilin;Profilin-2	PFN2	24.1909	23.622	23.0689	24.0351	23.5524	23.7025	24.8412	25.052	25.1537	22.932	22.8618	22.7375	22.1012	21.4018	18.9918	23.4269	23.3485	22.488	23.5988	23.6628	22.753	23.5434	21.8304	22.2192	22.0063	21.5214	21.7797	23.6435	22.9263	22.8167														10	10	5	86.8	86.8
Sorcin	SRI	23.4109	23.7489	23.6492	23.9267	24.0972	24.5284	23.0232	21.7027	22.3741	23.4516	23.4761	24.0692	24.4399	23.9288	24.0991	23.2435	23.2631	23.2348	23.4558	23.6806	23.1002	23.2644	23.2853	22.6387	23.8761	24.1037	24.0927	23.273	23.2785	23.2782														13	13	13	87.1	87.1
Eukaryotic translation elongation factor 1 epsilon-1	EEF1E1;EEF1E1-BLOC1S5	18.7188	19.6932	20.9392	20.2329	18.7231	21.0272	19.3664	20.1378	17.0554	21.1659	20.6159	20.2489	19.8829	20.4483	21.0513	19.825	17.0918	22.1504	19.7065	20.4188	21.0198	20.1928	20.5519	20.496	19.921	19.771	20.1851	20.988	20.9635	21.6934														5	5	5	40.7	40.7
DNA-directed RNA polymerase;DNA-directed RNA polymerase II subunit RPB2	POLR2B	23.07	22.4115	22.6388	22.1146	22.027	22.1416	22.0794	21.7685	21.0902	17.5979	21.7439	18.9276	22.3485	21.9876	22.0874	22.8329	22.8824	22.7059	22.8003	22.8128	22.4179	21.409	21.5443	22.2394	22.172	21.9623	22.3155	22.7553	22.6807	23.2331														20	20	20	26.8	26.8
Succinate-semialdehyde dehydrogenase, mitochondrial	ALDH5A1	18.4379	18.2041	19.7609	17.7364	18.134	17.8857	18.9813	16.7105	20.1873	15.6396	14.6639	17.4852	20.8405	20.3169	20.2475	20.8813	20.3976	20.2715	18.571	18.9123	16.6417	18.6281	19.1874	17.9504	21.3838	21.0101	20.942	21.3561	20.5916	20.3339					+						SKMEL28_MNT1			9	9	9	27.4	27.4
40S ribosomal protein SA	RPSA	26.5597	26.8684	28.1233	26.154	26.6514	27.3456	27.1957	27.2867	26.6626	26.2603	26.3468	26.0264	25.5292	26.4523	27.1903	26.482	27.2509	27.9587	25.9288	27.0811	27.5201	25.6649	26.3166	26.7042	25.2969	26.3704	26.8531	25.8915	26.1785	27.1191														25	25	25	79.1	79.1
60S ribosomal export protein NMD3	NMD3	20.1229	20.2844	20.5291	20.398	21.0849	20.7288	20.9699	21.0896	16.9278	20.4785	20.9357	20.6949	20.7963	20.7407	21.0585	21.295	20.8287	21.251	19.7498	20.3028	20.4329	20.5739	20.6815	20.3295	20.7369	20.6892	20.7396	20.7026	20.4648	21.1685														12	12	12	38.6	38.6
HIG1 domain family member 1A, mitochondrial	HIGD1A	19.8898	18.8229	20.7822	19.4409	21.7815	19.6769	22.1452	22.9779	22.8004	20.025	17.9354	21.147	22.1859	20.0717	20.4018	21.5412	22.5134	21.4269	21.7708	21.9397	20.6124	21.579	20.591	20.8375	21.8899	21.4308	20.4888	22.3901	18.3595	20.6638														6	6	6	66.3	66.3
Dr1-associated corepressor	DRAP1	18.6434	18.2119	19.8848	18.633	18.0412	19.1492	18.9365	19.6337	19.3694	20.704	17.4313	19.511	17.1237	19.1486	16.4114	20.0466	19.7412	20.3578	20.9938	20.4715	20.8732	18.1073	16.6817	18.3317	18.623	16.9111	19.1673	20.2176	21.0409	19.8991														6	6	6	33.5	33.5
Transmembrane and ubiquitin-like domain-containing protein 1	TMUB1	19.9801	19.0813	16.6112	20.9515	18.2396	17.4055	19.501	20.2682	19.7091	19.6848	19.4498	20.1778	21.6248	20.2148	20.1591	20.2771	19.6686	19.5414	20.6727	17.8774	19.9511	20.9498	19.5643	20.1201	21.1345	19.571	20.902	20.6341	19.2824	19.5447														3	3	3	28.3	28.3
Angio-associated migratory cell protein	AAMP	19.305	20.5077	20.2199	20.3951	20.4348	21.0272	19.5011	19.6005	18.9792	19.4948	19.651	20.6286	20.9549	21.0786	21.2938	21.1496	22.2286	21.6799	18.4289	18.9505	18.0968	19.0675	19.2699	16.376	18.4058	19.6266	19.4493	19.296	20.8353	20.9458														7	7	7	17.6	17.6
Cdc42 effector protein 3	CDC42EP3	19.5435	18.035	18.7223	17.6076	19.6627	16.7357	17.9706	18.0207	19.4576	19.0694	21.6696	19.3233	19.0193	18.7394	19.0301	18.5907	18.5559	16.2977	18.5283	18.3117	18.5353	16.3899	18.5117	17.6383	19.1731	20.2027	18.8184	19.1653	19.9467	18.0343														4	4	4	29.3	29.3
COP9 signalosome complex subunit 1	GPS1	20.7013	22.0984	22.0094	21.3142	21.5616	22.0485	18.724	17.1024	17.1792	21.806	21.3011	18.6199	21.7049	21.524	21.1315	22.1292	22.2933	22.5884	21.9147	21.0517	21.4607	21.2941	21.3457	21.1773	21.9032	18.7869	20.9608	21.4673	22.1902	22.0424														14	14	14	39.1	39.1
Cytochrome c	CYCS	23.7272	23.4366	24.2213	23.3556	23.2498	23.7713	22.8508	22.55	22.7692	23.329	23.3681	23.1937	23.987	23.6323	24.3675	23.1658	23.072	23.7866	23.8457	22.3752	24.2302	23.6846	23.6264	24.8076	23.6126	22.7714	24.7823	23.6023	23.27	23.9923														11	11	9	62.4	62.4
39S ribosomal protein L39, mitochondrial	MRPL39	19.0082	20.7897	21.1717	20.5193	21.0375	20.871	19.1537	21.287	21.0569	19.2918	19.5873	20.0864	19.5975	20.5767	20.4483	20.7713	21.6834	21.2772	20.1578	20.5685	20.4832	20.4034	21.2923	22.0689	19.3657	20.3323	19.9347	17.9849	20.8437	20.5943														13	13	13	53.9	53.9
Acylamino-acid-releasing enzyme	APEH	21.8733	20.9971	21.6002	22.9086	22.5728	23.0295	23.5224	23.5635	23.2075	22.1017	21.9302	21.9853	22.8156	22.2327	22.8585	21.3299	21.0459	21.5002	21.4234	21.9459	21.6897	22.1598	22.1104	21.9427	22.5755	22.9527	22.8491	22.0708	21.4529	21.8647														14	14	14	27.8	27.8
DNA-directed RNA polymerases I, II, and III subunit RPABC3	POLR2H	21.141	21.1951	21.2706	18.0322	20.0969	20.9021	19.2653	18.5344	19.882	17.3751	21.9922	17.5428	19.5344	21.3002	21.1158	18.4471	21.1068	21.0069	19.1778	21.9511	21.18	17.763	21.0238	20.8177	18.0686	21.7701	21.6133	17.6905	21.2576	20.7386														7	7	7	50.7	50.7
Protein FAM195B	FAM195B	20.1563	17.5123	20.4703	17.1914	18.6448	17.7403	17.1902	19.6114	19.8578	20.1467	19.6951	19.5951	19.1425	17.4056	20.1028	20.3444	19.8131	20.2488	20.0824	20.9876	19.9292	18.8913	17.7412	18.0423	19.9645	19.8925	20.3474	20.533	19.746	20.0521														4	4	4	60.9	60.9
Uncharacterized protein C7orf50	C7orf50	20.2493	20.5827	19.992	20.9777	20.705	20.2425	17.8337	19.2838	18.1398	21.3032	21.6345	18.3698	20.7137	20.5657	19.3111	20.7516	20.5872	20.2612	21.3724	16.3492	20.0538	20.9595	20.6239	20.7984	20.1244	20.3548	19.8492	20.7525	20.4057	20.093														5	5	5	35.9	35.9
LIM domain-containing protein 1	LIMD1	20.2063	19.7426	17.4594	22.1288	21.2984	21.7445	19.1311	21.5109	17.2966	21.5265	21.2838	21.2398	16.6908	18.8485	19.1293	21.0873	20.4918	18.6108	19.9837	19.9334	19.9515	21.456	20.4146	19.6326	20.8456	20.1509	19.9166	20.7814	20.1457	17.9856														10	10	10	33.2	33.2
MICOS complex subunit MIC19	CHCHD3	23.9939	24.2486	23.6166	24.0262	23.59	23.9882	23.4394	23.4054	23.7362	23.9576	23.9739	24.5287	24.8021	24.3805	24.6777	23.2799	23.637	22.5728	24.3642	23.5799	24.1227	24.7693	24.479	24.8524	24.6992	24.9055	25.1598	23.7529	23.7781	23.133														17	17	17	59.5	59.5
Catenin delta-1	CTNND1	23.7272	23.8602	23.6291	23.9114	23.7734	23.556	22.8483	22.4248	22.1754	22.9221	23.091	22.7678	23.1984	23.215	23.0901	23.1625	22.7729	22.9064	23.9597	23.3286	23.6043	23.9854	23.6658	23.9469	23.5018	23.0938	23.3065	23.2031	22.8454	22.7626				+							A375_MNT1			31	31	31	44.9	44.9
		18.5778	20.4048	16.4826	19.5513	19.1735	20.9217	20.2499	20.76	21.0362	22.7404	21.2993	19.7224	19.1947	19.3824	20.2485	15.96	18.3934	18.9286	18.6217	18.5905	18.6846	19.107	18.3836	19.0161	19.5721	19.8518	20.8784	16.9388	19.1736	17.094			+											16	16	16	14.1	14.1
		17.1134	18.9526	16.204	17.8623	17.7416	17.4181	18.6331	15.6378	18.7593	22.1691	21.7355	21.0538	17.1513	19.4743	15.4726	18.7838	19.1089	19.9859	17.8316	16.8147	18.2265	17.6428	17.1774	18.7622	17.4153	17.4894	16.0644	17.1946	18.6956	18.5915			+											8	8	8	21.2	21.2
		25.3524	25.771	24.9666	23.6974	23.8771	24.0805	24.7905	23.9593	24.3749	26.5679	25.8558	24.3176	25.3581	25.2404	26.0848	22.9421	22.6962	23.1344	23.7344	24.8964	23.4316	22.4975	22.6674	23.2728	25.2369	25.1318	25.9058	21.4994	20.9498	22.3176			+				+				SKMEL28_Hypoxia_MNT1_Hypoxia	+	Melanoma_Control	52	52	49	50.2	50.2
		19.5288	18.7416	19.5533	16.8146	18.0118	17.307	20.0421	19.9675	20.3513	23.388	22.5273	21.6885	17.7469	19.9037	19.539	17.9015	18.5988	19.1982	18.7444	17.7206	16.569	18.1544	17.5522	19.5702	18.1102	19.2634	20.3077	17.1665	16.8865	15.6212			+											14	14	13	22.3	22.3
		18.8025	17.5109	17.974	19.5248	17.5238	17.6093	20.6808	21.2773	22.6525	22.9023	21.5464	20.9904	20.1678	18.5339	18.7303	19.5776	17.9517	18.6399	17.9241	18.6608	17.8313	19.1555	15.8761	17.4692	20.0378	17.3689	17.8929	19.3333	20.3245	17.2615			+											11	11	10	27.8	27.8
		27.6691	28.0953	29.7862	28.1013	27.9644	30.0387	28.6814	28.8221	29.2347	28.2374	28.2893	28.6953	27.9104	28.3075	29.6151	27.7853	28.2795	28.9416	27.9449	29.0868	28.8901	27.8693	28.689	29.6337	27.5965	28.6188	29.2847	27.8957	28.34	28.8507			+											10	10	10	47.2	47.2
		16.7712	17.439	19.9406	16.0617	17.505	19.4481	21.643	16.7233	21.656	23.9415	24.1739	21.8557	17.5843	16.1393	17.53	18.3151	19.6948	16.838	19.0352	17.596	20.1446	17.4363	19.1561	18.4447	20.2431	19.5465	18.6239	19.4069	18.5027	17.4608			+											6	6	6	25	25
		21.4563	20.9407	24.2034	21.9375	21.6541	21.101	28.8934	28.8349	29.4375	28.923	28.1476	27.4507	24.2707	24.8896	24.4586	22.0848	20.7317	19.9668	22.0395	24.7919	22.63	23.5191	23.1623	24.3406	24.6127	25.0828	25.4284	22.4712	22.3491	21.7275			+		+						SKMEL28_MNT1			18	18	15	97.9	97.9
Serum albumin	ALB	19.5776	17.8632	18.0835	16.9905	18.7761	16.3193	20.5197	17.2323	17.8924	27.0524	17.2271	15.1645	17.7728	19.2913	17.5123	15.8013	20.0327	16.6092	15.8764	19.3134	20.9779	18.2855	18.8769	18.5325	17.3504	18.6874	17.0564	18.7991	16.4518	18.4912			+											40	34	34	69.5	64.4
		25.5754	24.7235	24.9937	24.6659	24.1501	25.1076	29.7153	28.924	29.028	32.4573	32.017	30.6466	25.8719	26.2668	25.4193	25.4286	24.0768	24.7739	26.2175	27.2428	25.9461	27.418	25.8927	26.9915	26.8693	28.003	26.756	26.6506	25.2176	25.6472			+											100	100	94	90.3	90.3
		16.9496	18.3496	17.0134	17.9744	17.5091	16.4444	23.7272	24.4136	26.139	24.5123	24.3847	24.4906	18.5774	20.0983	19.1439	19.2115	18.341	21.1691	19.2286	19.0524	17.4379	18.2674	19.7215	17.2137	19.2357	21.1421	17.6883	18.0942	16.4531	18.1472			+											6	6	6	17.4	17.4
Keratin, type II cytoskeletal 8	KRT8	22.7455	23.8362	22.5348	18.6847	19.102	17.6663	19.2671	21.1816	18.7697	19.2983	16.904	18.3253	17.8349	19.7116	18.3493	22.304	25.005	23.4761	24.3454	21.9011	23.3344	18.7369	18.0206	16.788	19.8911	18.4158	17.6875	23.5256	24.3439	23.6625			+	+							A375_MNT1			33	27	25	53.4	50.1
		20.4825	19.7422	20.1192	19.9229	19.4325	19.6506	23.4473	23.5695	23.4795	23.925	23.3084	22.4898	19.0076	19.1112	20.2936	20.014	18.7561	19.5114	20.9777	21.6595	20.8729	21.735	21.8885	20.6853	20.3046	19.1106	20.1391	21.07	21.3854	21.5962			+											23	23	23	41.9	41.9
		22.7048	21.8875	22.3427	21.9326	20.4113	22.4978	28.307	28.6886	28.7943	30.1809	29.7794	28.8857	23.5177	23.4397	22.7305	22.6891	18.8182	22.182	24.1469	24.763	23.3502	24.2768	23.5469	24.9538	24.6605	25.4371	24.3712	24.3555	22.9531	23.6193			+											31	31	31	58.8	58.8
Keratin, type I cytoskeletal 10	KRT10	19.9333	19.5796	19.7489	18.5775	16.7749	21.6749	16.6646	16.5362	19.6274	16.475	20.9139	19.9464	18.1534	27.04	21.206	19.0776	18.5332	17.7125	18.4946	19.2523	18.2415	16.4241	22.4234	18.8754	19.0768	19.2204	18.0262	21.2232	18.6147	18.7578			+											26	25	21	47.9	47.9
		16.0496	16.3293	18.1564	17.4899	15.9833	17.541	27.9789	26.4361	26.2061	25.8889	24.036	22.6832	15.3112	16.4178	20.899	15.1229	18.0987	19.1666	16.089	17.798	19.4207	16.2137	17.078	19.4799	17.0083	20.7268	21.0895	16.6102	18.2271	20.3575			+											29	29	29	84.2	84.2
		16.5141	15.5374	17.3796	18.4119	20.139	15.5279	24.8192	24.9159	25.9945	23.6247	23.8726	21.4757	19.5789	17.193	17.6286	17.7031	16.2506	16.977	18.3146	16.5177	17.3112	18.9399	17.2806	17.8622	16.7443	16.9587	18.8517	17.4786	18.3948	17.9174			+											13	13	13	48.1	48.1
		18.0719	18.4494	15.0255	18.6525	19.0969	19.8654	18.1361	19.9716	18.0116	21.8947	21.3302	20.8055	19.1067	18.0197	16.3338	19.2652	18.4167	16.9875	19.9576	17.722	18.4758	18.9516	17.6971	18.1869	19.0171	19.7384	16.7603	19.0983	20.4358	20.5335			+											4	4	4	11.4	11.4
		17.5124	18.5134	17.6133	17.6532	18.4548	15.8572	18.9265	20.8356	20.3148	22.0443	20.79	20.2049	18.1193	17.8295	17.2272	17.8117	17.6888	19.9123	17.8706	16.468	17.8577	18.1613	16.2564	18.5051	16.091	19.0026	17.1174	18.8353	17.7451	17.96			+											5	5	5	14.2	14.2
		18.4331	21.3082	20.7627	19.3443	19.634	19.5128	25.1063	24.1771	24.1604	29.0898	29.5223	26.9611	16.4481	21.9019	22.4611	21.8474	22.7379	22.1841	22.1328	22.97	21.6347	21.5032	21.9585	22.1938	20.7027	22.9856	22.7521	21.5898	21.0327	21.7461			+											25	25	25	51.7	51.7
		19.0979	20.3701	16.2698	18.4563	18.0339	19.5866	20.2695	19.3381	21.0868	21.8051	22.0977	20.1467	19.0781	18.6329	19.5997	18.2171	19.722	18.5455	18.7811	17.3881	16.3257	17.4304	18.0251	18.2039	20.157	18.0277	20.4049	18.3036	18.8414	17.0863			+											5	5	5	14.6	14.6
		20.2815	19.0584	16.483	20.3931	17.8297	19.0346	21.8886	23.3633	25.2985	27.0312	27.3781	25.5616	16.6909	18.7092	17.8608	19.0264	18.8562	18.6306	17.8295	19.2965	15.7277	17.9684	19.3575	17.971	17.405	19.3121	18.2446	16.7115	17.4113	14.1111			+											6	6	6	48	48
		22.85	22.635	22.3773	22.437	22.64	23.3388	25.9171	25.7071	25.6251	29.2738	28.8355	26.9912	24.0407	23.7812	23.8502	22.3956	21.8789	22.153	23.1167	23.2073	22.6708	23.5418	23.3794	23.4103	23.9965	24.5063	24.0177	21.8976	21.7593	22.1784			+	+							A375_MNT1			69	69	65	80	80
		19.1703	17.8345	18.3962	19.8382	19.7954	18.3238	20.0785	20.1655	20.6991	23.7629	21.901	20.8672	18.4711	18.2591	18.5967	17.538	17.7006	17.4561	17.4795	16.9753	22.9803	17.7104	17.4976	18.4057	18.121	18.4878	20.6701	19.3429	19.8886	20.8392			+											7	7	7	13.1	13.1
		17.0687	17.3693	20.9059	19.7578	16.8625	16.6403	22.0842	22.5031	22.0748	20.7376	21.4785	20.6806	19.2973	19.3351	21.2084	19.3578	18.1999	21.1311	19.1275	17.525	18.6057	18.2956	18.8479	17.047	18.3032	18.2336	20.6327	17.9137	19.4459	18.9325			+											6	6	6	20.6	20.6
		17.9935	17.5705	16.622	16.678	17.5838	17.1971	21.0082	21.0478	21.1551	21.256	20.9932	20.4745	18.4115	17.3631	17.8532	17.3483	20.7472	17.5047	18.099	19.079	17.9084	18.7606	17.5151	17.4073	19.2929	19.0229	17.7507	17.5259	17.2729	16.117			+											7	7	7	9.5	9.5
		17.94	18.1383	18.5943	18.2799	18.3159	23.6573	23.289	23.1228	23.1821	24.7458	25.4581	25.4609	18.3408	20.1424	19.2398	22.7128	17.6607	18.2647	17.3655	20.6715	23.715	18.0414	17.4458	23.15	19.0683	17.5492	19.3775	18.6595	18.5088	22.4269			+											8	8	6	4.6	4.6
		19.2814	16.9852	18.3644	16.0232	16.9523	16.32	20.1328	20.0661	20.3137	24.271	23.4897	20.7197	18.5061	18.0592	18.4166	17.8769	16.1363	19.4069	19.4359	18.5271	18.0366	19.2284	17.9791	16.5692	17.6541	19.3801	17.0421	16.9262	17.5508	17.6117			+											13	13	13	36.4	36.4
		17.1031	20.3442	19.2063	17.9415	18.0817	18.2908	22.3165	22.2823	21.8851	24.9077	24.7285	23.2758	19.4871	17.3396	18.2267	18.3338	20.6208	19.1968	18.9486	19.4046	18.7314	18.5275	19.0496	18.4906	17.973	19.9166	17.2761	19.5057	17.1377	18.3444			+											24	24	23	18.9	18.9
		20.3055	18.6616	19.1534	19.5294	18.5037	18.8697	21.5021	22.2312	22.7068	23.3185	23.1901	20.6484	17.4249	17.5483	19.7656	17.7068	21.1327	18.9882	18.6722	18.3753	17.2546	17.8325	15.3992	18.098	18.1825	18.9985	18.4109	20.1048	18.1903	17.9663			+											10	10	10	21.3	21.3
		16.407	16.8689	18.1008	19.9462	17.4658	20.3001	18.8034	19.1869	17.8077	26.5881	25.7677	22.9291	19.8122	17.2797	18.0626	16.9688	16.7759	17.3943	18.118	18.7872	18.137	20.6279	16.8256	18.1413	17.2441	17.3385	19.8625	16.7526	18.8151	17.4183			+											20	20	3	48.9	48.9
		22.9072	21.932	24.3481	21.6529	21.3318	22.0656	27.5251	27.4791	27.5538	26.0289	26.0128	25.2987	22.5608	23.4288	23.6606	22.8595	22.0665	22.4577	23.6946	24.5987	23.7003	23.5908	22.9169	23.7727	23.7581	24.1262	23.9242	23.5631	23.1153	23.5328			+											18	18	15	68.7	68.7
		17.5053	18.4742	17.1582	20.0269	18.5719	17.431	19.8141	20.6708	20.9064	20.4786	20.8459	20.307	20.2164	18.7347	18.0219	17.3738	17.2059	18.1905	17.494	19.8557	17.1456	19.7386	18.45	19.1656	18.9447	17.8812	18.4913	19.0448	18.0877	18.2317			+											28	4	4	35.2	13.2
		16.9581	16.6998	19.2517	17.8617	20.1613	18.0687	20.8754	20.4346	20.447	26.1783	26.2082	22.3149	18.8803	18.9918	20.5436	16.9054	18.3319	17.8311	19.0958	19.2518	17.7945	18.0398	17.1618	16.6252	18.1868	17.2119	18.1902	18.4957	17.8675	18.1103			+											25	25	25	54.1	54.1
		19.2405	20.4833	19.6569	19.062	18.6314	19.4039	21.4958	20.8851	20.0804	22.6943	22.3819	21.4527	18.9621	18.6999	17.1894	18.4042	18.9241	19.1218	18.2601	19.9191	17.6024	18.7097	17.3234	16.2502	16.5662	17.6882	16.9375	18.849	18.553	17.3081			+											4	4	4	16	16
		18.1438	15.6466	17.7886	19.119	20.4015	16.467	19.4996	19.9024	19.8719	25.0592	24.7027	21.9939	21.2983	18.861	17.8202	18.9165	18.1949	15.6006	17.6963	17.316	17.0161	20.0258	18.2173	17.1713	19.5031	17.4504	18.8651	18.4423	19.0311	16.0141			+											7	7	7	35.1	35.1
		16.6812	20.2434	18.518	20.3492	18.6178	16.3348	20.1555	19.9189	18.765	22.6831	22.4579	20.3133	19.7548	18.5043	18.7019	20.1631	21.7836	17.4175	18.8122	20.5289	19.6616	18.1436	17.0936	19.2959	18.4288	19.174	17.4409	19.0984	17.7412	17.7964			+											6	6	6	20.4	20.4
		18.5965	16.3303	17.3712	17.9887	18.0886	18.2469	20.1157	18.9967	21.5178	20.6841	19.6881	19.3144	19.6508	18.1113	18.2047	18.3412	16.4307	18.4644	17.517	19.5569	17.0947	18.1682	18.7068	17.3665	19.6173	19.4835	17.2398	19.3022	18.4345	19.6632			+											5	5	5	11.4	11.4
		21.7735	21.2281	22.2519	20.7872	20.4294	20.4633	27.3043	27.3912	27.6133	25.8113	25.6964	25.455	21.4022	20.9647	22.1165	21.2395	20.9209	21.7214	22.8003	22.7519	22.6029	21.9497	22.1745	22.722	21.4784	22.0464	22.718	22.9634	22.7411	22.9637			+											18	18	18	34.9	34.9
		16.2959	19.7827	18.2985	20.9186	17.7211	18.3771	22.8619	21.5464	21.4013	26.335	25.4725	23.4133	18.5177	19.4085	17.6357	20.1117	17.5064	18.9127	18.7246	19.9692	17.9469	19.643	18.8896	17.6613	17.9892	19.4127	19.2209	16.3907	17.4471	18.7272			+											16	16	16	42.4	42.4
Keratin, type II cytoskeletal 80	KRT80	21.8313	21.7165	21.9081	17.0366	19.3804	19.8359	18.5397	21.6412	20.8679	18.3161	18.6763	18.6657	19.8402	17.3404	17.5249	19.8197	18.9225	17.7071	20.8557	20.7113	21.8097	16.5034	15.8985	16.3519	17.4999	19.7893	17.11	19.4326	16.962	16.0178			+											15	15	13	40	40
		18.7008	21.2765	19.137	19.0142	16.8633	19.3063	21.2042	21.0843	17.2023	23.0028	24.088	20.4971	18.5388	19.6536	17.3862	17.1049	19.8217	17.524	18.3829	19.1672	20.1407	18.2883	19.7018	18.373	17.2435	18.2069	17.2467	16.3265	21.9211	18.2414			+											9	9	9	32.2	32.2
		19.7969	16.9358	18.7219	17.2635	16.2351	18.7987	21.0273	21.3873	21.0822	25.4275	24.2694	21.4252	18.3052	18.5692	16.3435	18.8957	19.8471	17.2486	18.279	18.3676	18.91	17.3769	20.0419	19.3136	17.9689	18.9209	15.0657	19.0732	17.7633	18.457			+											18	18	15	27	27
60S ribosomal protein L32	RPL32	26.1394	25.6216	26.9564	25.7761	25.1609	26.2747	25.679	26.015	25.9888	26.1877	25.9571	26.2622	26.2424	25.4301	26.2217	26.1725	26.0935	25.93	26.1423	26.1692	26.2639	25.8079	25.1527	25.6876	26.1612	25.8684	26.321	25.4628	24.9313	25.6521														15	15	15	63.9	63.9
Calcium/calmodulin-dependent protein kinase type II subunit delta;Calcium/calmodulin-dependent protein kinase type II subunit alpha	CAMK2D;CAMK2A	20.957	20.6684	20.6058	20.8074	20.9716	20.8228	20.9453	20.7745	20.11	21.1846	20.845	20.2158	19.919	20.6963	20.1067	20.2252	20.7893	20.8071	20.3662	19.0467	20.5866	20.6721	20.8718	20.7755	19.5554	18.4807	19.4954	20.6077	20.5534	21.151														8	8	4	22.1	22.1
Heterogeneous nuclear ribonucleoprotein A/B	HNRNPAB	26.0817	25.7354	26.1359	25.6542	25.4109	25.746	24.5812	25.0619	24.3469	25.9672	26.0904	26.0906	26.722	26.1209	26.6854	26.6716	26.3325	26.6984	26.5896	25.1648	26.2192	26.0006	25.3211	26.3217	26.7312	26.1258	26.9444	26.9397	26.181	27.0128														26	25	25	50.7	50.7
Vesicular integral-membrane protein VIP36	LMAN2	20.6631	22.4169	20.3443	21.8083	22.5552	20.067	15.3885	16.6817	18.5913	19.1947	21.7136	19.5524	20.097	20.0997	21.8782	19.5643	22.0368	21.191	20.9361	21.4777	20.9433	20.7876	20.9046	21.2667	21.5673	21.5317	19.7388	20.8048	17.9507	20.829														11	11	11	51.1	51.1
Septin-11	2022-09-11	22.728	23.7526	22.749	23.4705	24.1789	23.6157	23.01	22.9416	22.7665	23.4476	23.6125	23.4927	21.8701	21.6957	22.113	22.3489	23.5923	23.2487	21.7651	23.0546	22.9814	21.0007	23.8319	22.6864	20.2173	21.7143	22.1035	22.4291	23.7884	23.5665					+						SKMEL28_MNT1			23	23	13	55.8	55.8
Protein transport protein Sec31A	SEC31A	21.6632	21.9784	21.7952	22.4144	22.1986	22.4768	22.5162	21.4205	22.0786	22.3379	22.1992	22.2851	22.2545	21.1404	21.6594	21.9655	22.0311	22.2831	21.6518	21.7167	21.439	21.5037	21.3963	20.1959	21.4807	21.346	21.6304	21.6999	21.7707	22.1215														25	25	25	30.1	30.1
Colorectal mutant cancer protein	MCC	16.6958	17.9601	15.6891	19.2082	18.6166	17.5788	18.8346	19.4227	20.0188	19.5158	20.5532	20.1514	19.4906	18.0115	18.978	14.3406	19.4057	18.3884	18.4865	18.6394	18.432	17.1994	18.4092	18.1432	18.5883	17.9813	18.8509	18.1592	17.2956	18.9884														5	5	5	12.4	12.4
Cytochrome c oxidase subunit 7A2, mitochondrial	COX7A2	20.8308	18.9793	19.9567	20.8746	20.7988	19.6469	18.0153	20.173	18.9078	20.8602	19.3456	20.3674	20.6966	17.6925	18.5947	20.7564	20.7766	20.0843	21.0083	18.8704	19.5129	20.7357	21.2741	19.7806	20.3426	18.0989	17.2307	21.1425	20.9209	16.7011														3	3	3	25.3	25.3
Dynamin-like 120 kDa protein, mitochondrial;Dynamin-like 120 kDa protein, form S1	OPA1	20.3824	20.29	21.7503	22.9079	23.4568	22.9289	20.5906	20.5732	20.4583	22.2538	22.9269	23.9118	22.466	22.4287	23.9034	20.8117	21.4335	21.864	20.2999	19.8533	21.2984	22.9641	23.9286	24.6955	22.5571	22.7475	23.6755	19.5752	18.4574	21.1446														44	44	44	46.9	46.9
Proline synthase co-transcribed bacterial homolog protein	PROSC	18.873	19.041	18.7456	19.015	16.955	19.2896	19.7457	15.907	20.7726	20.1749	19.6439	20.1823	20.0922	20.4796	20.4512	18.3647	17.1008	20.2153	16.572	18.6616	19.0526	19.0701	18.8879	19.0998	20.0568	20.3815	19.9683	19.6253	18.6894	19.8389				+			+				A375_MNT1;SKMEL28_Hypoxia_MNT1_Hypoxia			6	6	6	59.1	59.1
Transcription elongation factor B polypeptide 1	TCEB1	22.6346	23.5109	22.7818	22.8861	23.7203	23.3711	23.7583	23.7426	23.222	21.7748	22.8538	22.6789	22.1471	22.8995	22.9534	22.9245	23.9823	23.1988	22.4824	23.3995	22.8811	22.6943	23.3934	22.797	22.2512	22.7325	22.3286	23.015	23.8281	23.141														11	11	11	92.1	92.1
60S ribosomal protein L30	RPL30	26.5614	26.0697	26.9638	26.1399	25.7911	26.534	26.9098	26.9088	27.1667	26.6721	25.864	26.682	26.4658	25.6769	26.3531	26.4691	26.0457	26.2583	26.4096	26.679	26.7188	26.0829	25.5345	25.9171	26.4315	26.1077	26.604	26.0671	25.6271	26.0415														16	16	16	75.4	75.4
Type 2 phosphatidylinositol 4,5-bisphosphate 4-phosphatase	TMEM55A	16.5195	19.6835	18.3899	20.2778	20.9799	17.6623	19.0908	20.9029	17.7008	19.9444	19.9295	20.2145	17.1697	18.6517	17.7742	17.2585	18.9451	18.1531	19.0638	19.0827	17.7312	20.7342	20.5597	17.6395	19.9158	19.2496	18.6876	16.4247	17.8211	18.9583														5	5	5	51.8	51.8
Tubulin-specific chaperone A	TBCA	25.1024	24.5365	25.2713	25.7135	25.153	25.7526	25.7656	25.8884	26.2177	25.6472	25.7723	26.0698	26.0133	25.6615	25.3996	25.8907	25.4071	25.374	24.5401	25.021	24.5892	25.1038	24.5672	24.2625	25.7825	25.7969	25.6341	25.8633	25.7769	25.3518														17	17	17	68.9	68.9
S-phase kinase-associated protein 1	SKP1	22.3671	23.1328	21.7595	22.4003	23.01	22.0993	23.7682	22.4926	22.4191	22.0573	22.6865	22.2917	21.5676	22.1499	22.4517	22.4589	23.0275	22.8802	21.0612	21.9571	21.2067	21.653	22.5401	21.6299	21.6678	21.4239	22.2041	22.2619	22.411	22.7061														10	10	9	61.3	61.3
COP9 signalosome complex subunit 6	COPS6	18.0749	20.491	20.5566	20.294	21.0717	20.7341	20.3582	17.5139	18.4338	21.1505	18.7281	18.9845	19.7064	18.5251	20.395	20.7608	21.4746	21.4124	20.5478	20.4469	20.5215	18.5304	20.8073	20.5788	17.9943	19.0139	20.2641	20.3409	17.8307	21.3881														9	9	9	36.2	36.2
Epididymal secretory protein E1	NPC2	22.4941	23.4736	21.6744	23.3761	22.9177	22.6373	22.4687	21.8511	21.6487	22.8752	23.3266	23.1203	22.8935	23.5312	23.2618	20.9449	21.7245	21.1369	21.6249	21.7091	21.8435	22.4461	22.5915	22.9522	23.3426	22.775	23.2508	20.8274	21.6611	21.36						+					A375_Hypoxia_MNT1_Hypoxia	+	Melanoma_Control	10	10	10	54.7	54.7
Alpha-adducin	ADD1	21.2115	21.6318	21.1136	20.8025	21.1056	21.027	21.0681	18.6292	20.1662	21.9563	22.214	21.7507	21.5562	21.3513	21.7721	20.6479	21.379	20.8209	21.4866	20.8455	21.5799	20.664	20.7701	21.0787	21.1472	21.182	21.7191	21.0543	20.9435	21.6898														17	17	16	46.7	46.7
Protein PRRC2C	PRRC2C	23.0579	23.2121	22.4343	22.461	22.3548	21.9461	21.8552	22.4039	21.6769	22.051	22.5157	22.0874	22.8739	22.9544	22.7221	23.2567	23.2591	22.5018	22.1954	22.1429	21.8687	22.1328	21.6605	20.7969	23.0358	22.801	21.9628	22.3858	22.48	22.1553														31	31	31	17	17
NADH dehydrogenase [ubiquinone] flavoprotein 2, mitochondrial	NDUFV2	22.2508	21.948	21.6871	22.3805	21.9461	21.9555	21.86	22.638	22.7229	22.4285	22.8063	22.7768	21.8576	21.7084	21.8947	21.9519	21.8854	21.8502	22.4347	21.572	22.3569	22.4263	22.2576	22.9441	22.0091	21.3233	22.4214	21.8919	21.8708	22.2691														12	12	12	53.6	53.6
Alpha-synuclein	SNCA	19.7111	19.8906	19.1069	24.8169	24.3111	24.0319	20.4397	20.5431	20.6847	23.4056	23.619	23.6529	23.8347	23.2092	23.8379	20.0135	19.53	19.8098	19.3053	19.1677	18.4467	23.627	23.5702	22.9019	22.8284	22.7605	23.3807	20.1067	19.7406	20.2013				+		+					A375_Hypoxia_MNT1_Hypoxia;A375_MNT1			12	12	12	74.8	74.8
Beta-galactosidase	GLB1	19.6032	19.779	19.6978	20.6706	21.4065	20.6706	18.702	19.4106	19.7868	15.8055	17.9449	19.253	19.489	19.2101	20.0658	19.406	18.7414	20.0285	20.5314	19.5589	20.2066	20.3479	21.3738	21.8549	17.6151	19.6952	20.3646	20.1689	18.675	20.3734														9	9	9	21.8	21.8
N-alpha-acetyltransferase 50	NAA50	21.4745	22.0504	21.9768	21.8708	22.0076	21.5055	21.3051	21.6646	22.3438	21.5404	21.4977	21.9237	21.7948	22.8116	22.9554	22.4972	23.6261	23.769	21.0096	22.4257	21.2293	20.4299	21.322	20.4912	21.3669	22.1949	21.9942	22.5761	23.2199	22.9676												+	Melanoma_Control	15	15	15	70.8	70.8
Ezrin	EZR	24.4013	24.4073	24.2179	23.4767	23.7217	23.2631	24.791	24.807	24.8205	23.0134	22.9144	23.2905	23.3239	23.1619	22.9156	24.3169	24.3774	24.3576	23.5081	24.2533	23.8871	22.836	23.3527	22.6838	23.2068	22.9961	23.2957	24.2971	24.2224	24.2371				+							A375_MNT1			45	32	29	60.6	46.6
High mobility group protein B3	HMGB3	22.7471	22.1855	22.8604	23.437	23.1389	23.4207	21.6832	22.0768	22.66	22.6784	22.8632	22.882	24.4633	23.7583	24.4847	24.6657	24.3793	24.5028	22.5453	23.2169	22.5179	23.1687	22.612	22.5464	23.7107	23.8505	24.12	25.0246	24.3256	24.7903														12	12	12	47.3	47.3
CLIP-associating protein 2	CLASP2	19.2835	19.4524	19.3797	19.5533	19.2207	19.7406	21.9201	19.9823	20.7567	19.419	19.6593	17.7629	20.595	19.7071	20.1699	19.5135	19.371	19.9819	15.9264	19.7964	19.0821	19.5964	19.1927	18.9447	19.9151	19.8393	19.5792	17.7703	20.0366	19.8107														12	12	9	12	12
Zinc finger CCCH domain-containing protein 18	ZC3H18	21.7903	21.5521	21.4249	21.0087	20.9316	19.6804	18.7662	19.3317	18.2007	21.2089	21.5377	21.2033	21.4197	21.3655	21.053	22.0768	21.7803	21.1308	22.6542	21.7147	21.6976	20.8452	20.8767	20.7666	21.4024	21.287	20.8915	22.3944	21.6263	21.2941														9	9	9	14.3	14.3
WASH complex subunit FAM21A	FAM21A	20.4815	19.3377	19.1089	21.2725	20.7892	20.5588	20.3345	20.814	20.5198	21.5125	22.0855	21.3426	21.2646	20.4405	20.8657	20.8651	20.2636	20.2023	19.5068	19.3659	18.8675	20.9728	20.18	19.677	21.1978	20.1865	20.1552	20.2049	20.2348	19.1292														22	22	6	31.8	31.8
Neurofilament medium polypeptide	NEFM	18.6353	18.9538	19.2107	19.9571	17.5626	21.0336	20.9038	21.0382	19.2373	19.5096	20.0549	18.4645	18.4289	18.5829	19.6388	23.8407	23.1462	24.147	18.2371	20.8573	18.2906	18.2502	16.0869	17.8213	17.4429	20.0162	18.0148	22.8491	24.4314	23.7258												+	Melanoma_Control	30	28	27	42	40.6
39S ribosomal protein L3, mitochondrial	MRPL3	20.0794	20.017	21.259	20.4207	20.304	21.1108	20.8947	16.9517	18.1884	20.8431	20.8625	21.4413	17.5415	19.7381	20.5499	20.0374	18.0474	21.1807	19.9306	19.524	20.6139	18.1483	20.5131	21.7113	19.8434	19.0095	19.9876	17.3519	18.6537	19.7614														7	7	7	31.7	31.7
Basic leucine zipper and W2 domain-containing protein 2	BZW2	21.6246	22.2529	21.619	22.2798	21.2402	21.4665	17.6621	16.9099	20.6417	22.7503	22.634	22.8758	20.24	19.9769	21.8599	22.0261	20.8639	21.7814	20.4088	20.7831	21.9945	20.5484	20.5944	19.8739	20.9157	20.6841	20.4566	20.6302	20.0213	21.5032														11	10	10	35.8	34.1
Eukaryotic translation initiation factor 4 gamma 1	EIF4G1	24.8672	24.5593	24.8531	25.0717	24.7451	24.9989	25.0543	25.0799	24.9587	25.444	24.9774	25.4592	25.262	24.66	25.0428	25.6786	25.4398	25.4317	24.0305	24.3798	24.1114	24.6726	24.1118	23.5904	24.6285	24.5743	24.6524	25.4502	25.0444	25.2334														54	54	48	38.5	38.5
Microtubule-associated protein;Microtubule-associated protein 4	MAP4	25.35	24.8908	24.2962	25.7541	25.2159	25.1293	25.2396	25.0746	24.9678	26.2632	26.5283	26.5068	25.7126	24.9619	25.0054	25.0666	24.7499	24.6819	24.7828	23.8681	24.0232	25.3376	24.6369	24.2317	25.359	24.8471	25.0717	24.95	24.2817	24.4504														64	64	13	33.3	33.3
Eukaryotic translation initiation factor 4B	EIF4B	24.0875	23.8403	23.5993	24.123	23.5963	23.8145	22.35	22.3521	22.6948	22.9345	23.4003	23.7425	24.0087	23.4312	23.7265	24.2532	23.9579	23.2023	22.0397	23.8911	22.8155	24.5209	23.775	22.8158	24.8805	24.0247	24.0288	24.8418	23.0375	22.9507														21	21	21	41.6	41.6
Dynactin subunit 1	DCTN1;DKFZp686E0752	23.3541	23.5947	22.8818	23.136	23.1013	23.2968	22.4639	22.903	22.5605	23.4266	23.2947	23.4822	23.5012	23.5757	24.1151	23.865	23.6229	23.7339	21.8108	21.8867	22.4104	22.1299	22.3502	22.0971	23.9262	23.0567	24.0418	23.2013	23.4246	24.1855														47	47	47	50.1	50.1
Nascent polypeptide-associated complex subunit alpha, muscle-specific form;Nascent polypeptide-associated complex subunit alpha	NACA	25.4619	25.311	25.4084	25.07	24.8184	24.2738	22.9483	23.8547	24.0749	25.7746	25.7295	25.7032	25.1991	24.9615	25.1916	26.0706	25.5168	25.9389	24.2355	24.141	24.1021	24.0368	23.7939	23.4189	24.6558	23.9457	23.8207	24.8597	24.088	24.6481														11	11	11	5.5	5.5
Unconventional myosin-Ib	MYO1B	21.3484	21.4359	22.5002	22.6059	22.4683	23.5334	22.615	22.9186	22.1601	21.7137	20.9635	19.0195	21.3933	20.3015	21.1233	20.2087	20.1768	21.611	21.6765	22.2313	22.7893	22.7524	23.2338	24.6964	20.3332	20.6269	21.2441	17.4837	21.0962	21.9144														29	29	28	35.1	35.1
Adenylyl cyclase-associated protein;Adenylyl cyclase-associated protein 2	CAP2	19.4308	18.7572	20.1081	21.0893	21.1322	21.6709	21.2752	20.3846	21.1036	19.9981	20.4639	19.5593	20.5609	20.4358	21.116	18.3186	19.0313	18.3591	18.6609	18.3847	18.7181	20.3502	21.1023	19.8101	19.9506	20.9589	20.7718	18.8004	18.4793	18.5857												+	Melanoma_Control	10	9	9	29.3	27.5
28S ribosomal protein S17, mitochondrial	MRPS17;hCG_1984214	21.6736	16.704	21.0236	20.5388	17.8522	15.8522	20.7171	21.2587	19.1968	20.8193	20.6756	21.3477	16.377	18.2618	20.2288	21.6209	16.1448	21.188	21.5952	17.3486	21.6103	20.9131	19.7814	21.3049	20.7458	18.8167	21.0645	21.9224	18.5281	21.2871														5	5	5	54.3	54.3
Neuropilin-1	NRP1	17.7703	20.6521	19.328	18.7902	17.6534	18.6165	17.8675	16.5107	19.2429	17.6826	18.4161	20.5838	16.7178	19.9274	17.1294	17.3142	19.8743	17.5589	19.0908	20.3156	19.1455	18.6168	18.2002	18.4013	16.9079	16.8971	16.7071	18.9275	15.6507	18.0413														4	4	4	9.9	9.9
Acyl-CoA synthetase family member 2, mitochondrial	ACSF2	19.023	18.407	17.7032	22.2692	22.1546	21.0379	19.621	18.9455	19.291	19.0331	18.1228	16.2708	18.9807	18.4995	17.8479	19.6786	18.7136	19.6874	19.5855	19.3971	18.2571	22.5632	22.2995	23.7267	18.8059	18.8131	18.3227	19.4303	19.3332	19.653					+		+				SKMEL28_Hypoxia_MNT1_Hypoxia;SKMEL28_MNT1			15	15	15	36.9	36.9
Transducin beta-like protein 2	TBL2	18.1126	20.8123	18.3148	18.4047	20.0501	17.9581	17.3759	18.9579	17.7517	18.0216	15.8857	20.7681	20.5965	21.8135	22.0326	20.2179	19.8954	20.6039	20.78	16.6086	21.4594	20.1124	20.0177	20.5145	22.0203	16.4356	22.1505	20.1287	19.1179	20.8007														8	8	8	28.5	28.5
Muscular LMNA-interacting protein	MLIP	18.5493	17.4472	17.7595	19.3175	16.792	21.9266	19.4037	21.4502	18.7772	20.7238	21.0701	21.2977	19.4589	17.496	19.1462	20.8854	17.7319	18.7223	19.3731	18.2285	18.8294	18.1174	18.2329	17.0822	17.224	20.2005	17.2763	16.8714	18.0049	17.8362														7	7	3	49	49
Amyloid beta A4 protein;N-APP;Soluble APP-alpha;Soluble APP-beta;C99;Beta-amyloid protein 42;Beta-amyloid protein 40;C83;P3(42);P3(40);C80;Gamma-secretase C-terminal fragment 59;Gamma-secretase C-terminal fragment 57;Gamma-secretase C-terminal fragment 50;C31	APP	19.3589	20.4288	19.3	21.4351	20.8728	19.2896	20.0652	17.3948	20.5131	16.0377	18.5078	15.8635	19.3856	16.4827	18.7092	19.2258	17.3971	18.6529	16.451	18.1961	17.6151	17.8607	19.7572	21.045	18.7184	19.0749	18.93	17.3085	18.7749	18.576														8	8	8	16.1	16.1
COP9 signalosome complex subunit 8	COPS8	21.5196	17.4788	21.4528	21.4337	21.5584	21.6633	21.1433	20.7764	21.2963	21.2341	21.4196	22.038	20.5403	20.5623	21.7067	21.4763	22.0995	22.356	21.2632	21.5931	21.2054	17.636	20.3016	21.3046	19.7418	17.4657	21.4662	21.7694	21.1382	22.0201														8	8	8	80.9	80.9
DnaJ homolog subfamily B member 6	DNAJB6	17.9425	16.5126	19.4972	19.4161	18.8235	19.8227	19.9039	19.2201	18.6057	21.8156	21.6229	20.6364	16.6977	17.3857	20.4191	18.2343	19.6709	20.298	18.239	18.1917	19.3144	18.3126	18.8312	19.2149	19.4221	19.0413	20.536	18.2227	17.2848	19.3999														5	5	5	21.3	21.3
SUN domain-containing protein 1	SUN1	16.9109	20.102	19.053	16.6648	19.4499	19.2927	19.0717	19.6364	16.0843	20.7387	17.6266	19.8048	17.9731	19.2667	18.6188	18.8523	17.9029	18.64	19.5425	18.5425	19.3609	19.7138	19.7455	20.3216	19.5609	19.9868	18.6362	18.0143	19.7611	19.2973														9	9	9	17.6	17.6
Glutathione S-transferase Mu 2	GSTM2	17.7874	19.0826	17.0822	21.4417	22.5464	22.5869	20.3488	17.9703	19.2875	16.4168	19.0398	18.1092	19.4227	21.1551	21.5819	19.9735	21.9966	22.5493	18.1645	18.0993	17.3161	19.8864	21.3777	20.793	16.2494	20.1395	20.8657	19.8015	21.7007	22.4566														11	11	8	63.7	63.7
N-terminal kinase-like protein	SCYL1	18.189	20.4797	19.9543	20.757	21.103	20.6794	18.505	19.3094	18.6085	20.9124	21.4215	15.8509	20.6405	21.7128	21.4709	18.0589	21.3057	20.8595	16.4163	17.2301	20.3292	20.7839	20.8396	20.913	17.8065	20.9043	21.313	17.7427	20.9958	20.4058														14	14	14	28.6	28.6
Serine/threonine-protein phosphatase 6 regulatory subunit 3	PPP6R3	19.6943	20.0095	19.422	21.6025	21.1566	21.0121	19.7041	14.9281	15.5569	19.5049	17.6409	19.8134	20.2936	20.9906	21.3215	20.606	20.9329	20.8054	17.7569	18.5671	18.8019	20.122	20.4784	19.8567	20.6873	17.831	21.0581	20.1248	20.2382	20.8345														13	13	3	21.5	21.5
Nucleolar transcription factor 1	UBTF	22.9445	22.4281	22.1462	22.8882	22.0595	22.354	22.986	22.0012	21.7133	22.166	22.3842	22.7251	22.7788	21.9289	22.1849	23.0002	22.4672	22.0251	23.0855	21.5782	22.2716	23.0592	22.5872	22.785	22.6579	22.3698	22.1089	22.9485	22.5535	22.4663														16	16	16	27.7	27.7
Puromycin-sensitive aminopeptidase	NPEPPS	22.4889	23.3307	22.6038	22.9257	23.4638	22.9423	20.884	20.2932	21.008	22.8515	22.8265	22.8014	22.9837	23.183	24.1149	22.6639	23.9954	24.0303	21.7091	22.3758	22.5733	21.7539	22.6753	21.7098	22.8986	22.891	23.7463	22.3733	23.1608	23.8186														31	31	31	45.7	45.7
Small acidic protein	C11orf58;SMAP	22.4464	23.1943	21.5018	22.9113	24.6074	22.5534	22.9627	22.5336	23.0384	22.4039	23.1695	23.2024	22.5263	22.2938	21.7148	23.4679	24.4361	21.8584	21.7539	21.1453	21.1047	22.9509	22.7913	21.5639	22.9568	22.15	22.0907	23.3385	22.6017	22.2977														6	6	6	31.8	31.8
LIM domain only protein 7	LMO7	20.0435	18.1513	15.6546	18.326	17.2517	18.9602	20.5888	21.2477	20.7683	19.4065	19.5702	20.1373	17.2108	17.4157	17.1747	19.9669	17.6195	19.0962	21.1299	18.004	20.222	19.7759	17.7278	19.0706	19.5245	17.3359	16.7678	18.8911	17.2506	16.8069														8	8	8	10.7	10.7
Ras and Rab interactor 1	RIN1	19.9214	19.4385	16.8399	20.0877	19.2152	19.3567	18.2616	20.5171	20.6367	18.534	18.2454	17.3114	17.9729	16.8606	17.3744	19.2319	18.2531	17.738	19.1692	19.8332	19.2537	19.5647	19.28	18.7399	17.9251	17.4747	17.669	16.7038	17.9897	17.3733						+					A375_Hypoxia_MNT1_Hypoxia			8	8	8	20.1	20.1
NADH dehydrogenase [ubiquinone] iron-sulfur protein 8, mitochondrial	NDUFS8	21.1614	21.019	21.5092	21.4572	21.5003	21.3717	21.2758	21.3829	16.2324	21.8654	22.1355	21.7777	21.4749	21.3391	21.682	21.2679	21.0232	21.2153	21.7596	21.0368	21.6409	22.3535	21.7725	22.7413	22.2597	21.7051	21.8334	21.8696	20.9476	21.3727														7	7	6	40.8	40.8
mRNA export factor	RAE1	23.0726	22.7023	23.1055	22.6323	22.5533	22.7133	23.5157	23.7949	23.5552	23.2382	23.2227	23.2111	22.7429	22.5545	22.6891	23.2409	23.0593	22.8887	23.1398	23.1272	22.918	22.8978	23.0784	23.0371	22.4138	22.8907	22.6219	23.3005	23.0675	23.1682														11	11	11	44.2	44.2
Zinc finger CCCH domain-containing protein 11A	ZC3H11A	22.2474	21.9617	20.4104	22.6177	21.1474	21.3079	21.1834	22.0881	21.4769	21.1593	21.4739	20.8073	22.9062	21.7578	21.2293	22.1337	21.8594	21.2936	21.6326	21.6689	20.7639	22.1835	21.6185	21.4707	22.3719	22.2895	21.5613	22.6037	21.569	21.3688														17	17	12	33	33
Prefoldin subunit 4	PFDN4	20.7672	20.8421	19.6347	20.5025	20.6785	20.0712	18.6998	18.3719	17.6674	20.9139	20.5579	20.8351	21.4069	21.0038	20.8664	20.9907	20.6915	20.1299	19.2166	19.5849	19.873	18.2048	19.8529	20.2737	21.0761	20.2508	20.7743	20.5531	20.322	20.2957														6	6	6	25.7	25.7
40S ribosomal protein S30	FAU	24.3872	23.4843	24.8775	23.9553	23.2042	24.1865	24.4478	24.7024	24.9206	24.9145	21.8699	24.5756	24.4571	23.4849	23.9104	24.6223	23.5026	23.8986	24.2945	24.7901	23.854	24.0525	22.9879	23.173	23.8662	23.756	24.0912	24.091	23.2673	23.3214														4	4	4	12.2	12.2
Protein transport protein Sec16A	SEC16A	20.5702	19.7995	20.3487	19.983	19.3095	19.7955	21.4838	21.6302	21.4356	20.6964	21.0115	20.6522	20.8664	20.3889	20.8949	21.1566	20.5248	21.1912	19.3274	20.8365	19.9422	19.906	19.4272	18.9379	20.9864	20.9609	20.7215	21.1269	20.7238	21.5998														17	17	17	16.3	16.3
Nucleoside diphosphate kinase;Nucleoside diphosphate kinase, mitochondrial	NME4	20.1329	19.4939	18.1593	20.5256	21.3439	20.337	18.5715	19.2978	18.1476	18.7873	18.8227	20.8141	20.0238	19.6908	19.4956	19.3041	17.4154	18.9584	15.6022	20.0361	16.9455	20.3882	21.1052	20.8795	17.8784	19.6419	19.0003	17.6612	16.9272	19.8169														5	5	5	40.5	40.5
U6 snRNA-associated Sm-like protein LSm8	LSM8	19.231	19.6396	19.9189	19.4834	15.7471	19.8384	18.1216	17.9177	20.0729	19.3361	19.5561	18.1339	19.2833	17.8296	20.7598	18.3278	20.493	21.2668	19.4256	19.5233	19.9496	16.4631	19.9214	20.4018	19.0587	18.2168	20.1289	19.8054	18.0389	21.3983														4	4	4	82.1	82.1
Toll-interacting protein	TOLLIP	20.2285	17.4359	18.3242	19.5149	16.9957	21.0346	19.7441	18.0138	19.6813	19.7771	20.7107	20.0158	21.1438	20.3238	21.7288	17.3314	17.7024	17.6888	20.6213	19.1225	17.5302	17.4235	20.0147	21.697	19.7006	21.0068	20.8306	18.0726	17.043	18.9056														3	3	3	19.7	19.7
Serine/threonine-protein kinase WNK1	WNK1	19.8221	20.1868	19.6301	19.6584	19.9452	19.5765	20.9451	18.0057	19.7377	20.4979	20.8068	20.4395	20.296	20.346	20.5209	19.6481	19.8893	20.1283	17.0743	19.8136	19.9805	15.9211	19.3995	15.7597	20.4364	19.6429	20.3315	19.6439	19.871	20.0347														12	12	8	7.5	7.5
Gephyrin;Molybdopterin adenylyltransferase;Molybdopterin molybdenumtransferase	GPHN	18.7166	18.7626	18.9706	19.3835	18.3217	20.3818	21.3992	20.6979	20.7106	19.6811	20.2755	20.2503	19.8798	19.422	18.8065	20.7321	20.7287	19.5505	19.406	19.8564	18.8664	19.3722	18.8015	17.4013	19.784	19.6075	19.231	20.5152	20.0423	19.7448														7	7	7	16.5	16.5
High mobility group protein HMGI-C	HMGA2	24.7437	26.1007	23.4697	22.6781	23.1421	21.9722	20.5167	18.2393	19.2914	23.7282	23.6535	23.7748	19.4842	18.976	19.6383	24.3817	23.3847	21.5435	24.9145	24.7591	24.4111	24.1089	24.0279	22.1463	18.1088	17.5519	20.0255	24.8845	23.1795	22.4944				+	+	+					A375_Hypoxia_MNT1_Hypoxia;A375_MNT1;SKMEL28_MNT1			7	7	7	48.5	48.5
Protein transport protein Sec23A	SEC23A	21.7909	22.1195	22.0858	22.1288	22.2151	22.5176	22.466	22.8823	22.2864	22.6746	22.1855	21.6756	22.319	22.8553	22.6828	22.1246	22.1034	22.3273	21.0538	22.161	21.6674	21.973	22.0825	21.6844	22.3687	22.729	22.3779	22.2953	22.6743	22.5341														19	19	17	35.1	35.1
G-rich sequence factor 1	GRSF1	22.6917	23.8852	22.586	24.59	24.5999	22.3443	19.2514	23.0036	17.8229	24.1312	24.975	24.0072	23.3754	21.3147	22.8857	23.8419	24.6187	24.0206	21.9666	21.8061	21.1083	23.1929	24.011	23.1266	22.949	22.1973	21.4267	21.8968	23.2191	22.5845														16	16	5	55	55
2-oxoisovalerate dehydrogenase subunit alpha, mitochondrial	BCKDHA	19.6378	20.5035	19.2295	20.2731	20.1201	19.3711	19.8757	21.2468	20.0425	17.4632	21.3288	18.6481	16.878	18.8382	17.1695	19.6585	19.6412	18.1529	20.0351	19.3935	19.5185	20.943	19.7584	21.4009	19.2958	17.2018	19.26	19.6503	18.2892	19.407														7	7	7	27.1	27.1
Cleavage and polyadenylation specificity factor subunit 7	CPSF7	22.9948	23.0504	21.5527	21.7325	22.0865	20.7991	17.6264	17.1859	19.3988	17.5145	21.6231	20.8018	22.0837	22.5181	20.6319	22.5403	23.5034	21.6068	22.5961	21.5898	21.7634	21.8582	21.7387	20.3521	22.2722	21.8608	20.826	23.1786	23.6093	21.5236														9	9	9	31.6	31.6
N-acetylglucosamine-6-sulfatase	GNS	21.6286	22.1542	22.21	23.1928	23.8666	23.6807	23.8387	23.7735	23.5565	22.6213	22.7758	22.8092	21.8298	23.2022	23.3388	20.8008	21.5362	21.5307	22.0559	22.0482	22.4204	23.5446	24.0918	24.4495	22.4932	23.4468	23.5574	21.6643	21.2941	21.7872												+	Melanoma_Control	16	16	16	37.5	37.5
2,5-phosphodiesterase 12	PDE12	21.999	22.0007	21.3474	21.6762	22.1607	21.6328	23.0984	22.9112	22.6558	21.2393	21.3739	21.6443	21.8428	21.7995	21.964	21.8357	22.5435	21.6229	21.6428	22.2864	21.4845	21.6957	21.9582	21.2904	21.6158	22.2598	21.8172	21.5704	21.6298	21.6247														18	18	18	57	57
Polymerase delta-interacting protein 3	POLDIP3;PDIP46	22.2654	21.8696	22.0276	22.4578	21.8811	22.2199	22.3443	22.5891	22.574	21.9374	22.5779	22.6733	22.7459	21.8839	21.8457	22.8981	22.198	22.2335	22.9069	22.163	22.1729	23.0072	22.1089	22.6982	22.276	22.1134	22.1281	23.3621	22.7749	22.691														20	20	20	50.2	50.2
CAD protein;Glutamine-dependent carbamoyl-phosphate synthase;Aspartate carbamoyltransferase;Dihydroorotase	CAD	23.6005	24.1438	24.217	23.5142	23.9837	24.1432	19.2181	19.2769	19.0595	23.3309	22.3167	21.934	22.6089	22.4902	23.6731	23.9325	24.5298	25.2296	23.0015	23.7497	24.0439	23.2196	23.5331	23.014	22.4679	22.7918	23.4472	23.7525	23.8989	24.973														66	66	66	46	46
Bromodomain adjacent to zinc finger domain protein 2A	BAZ2A	18.225	20.2834	18.8783	17.9476	18.6838	18.8575	16.0812	20.9164	17.3348	17.212	18.3466	19.3438	18.0895	20.0178	19.4771	19.8738	19.7421	20.3129	17.3488	19.7123	19.6634	16.8609	19.4268	18.7847	19.7954	20.6212	19.3405	17.5971	19.5602	19.3495														11	11	11	10.2	10.2
Peptidyl-prolyl cis-trans isomerase;Peptidyl-prolyl cis-trans isomerase FKBP11	FKBP11	19.9438	19.5605	19.8434	17.5797	20.2994	20.82	19.2447	18.8277	16.3479	22.3686	22.3083	22.3562	19.5595	19.9346	21.9117	16.5478	17.0767	18.3757	20.5784	19.4277	20.013	18.054	18.6673	22.0178	18.8293	18.2876	20.3927	19.596	18.7524	18.9202														3	3	3	25.8	25.8
Charged multivesicular body protein 1a	CHMP1A	20.1136	18.7336	19.0207	18.103	18.584	19.1883	19.6323	16.7928	20.8339	17.778	17.5926	20.4598	20.097	18.0607	19.3236	21.444	20.9004	21.2284	18.9332	19.6771	19.2983	19.272	18.5247	18.851	20.6397	17.6581	19.8691	20.4547	19.2351	21.3759														4	4	4	18.8	18.8
Tetraspanin;CD63 antigen	CD63	19.5831	18.5913	17.1603	21.5535	20.6537	20.0987	18.7757	18.1191	19.3674	17.5782	15.7473	20.9571	21.4518	21.9468	19.7547	18.6546	18.5874	19.1181	19.1776	19.4299	19.058	20.7368	21.5429	20.6249	17.7398	20.7927	20.8666	18.8286	19.007	18.7898														3	3	3	23.4	23.4
Coatomer subunit zeta-1	COPZ1	21.2132	22.911	20.64	21.2106	22.6498	21.141	21.1738	19.2905	17.8235	22.9437	22.8321	23.046	21.0922	22.348	21.5415	22.5425	21.8403	21.651	19.1557	22.5368	20.4597	19.8146	21.624	19.0631	20.8682	21.2403	20.1995	20.2749	22.696	21.5217														6	6	6	34.8	34.8
Phosphate carrier protein, mitochondrial	SLC25A3	25.7889	26.2033	25.3808	26.1494	26.0035	24.9144	23.413	21.8506	21.4868	24.4354	24.7525	24.9713	25.7224	25.8973	25.6234	25.0118	25.0687	25.0106	25.7431	24.5359	25.4075	26.1624	25.7202	26.3415	25.8524	25.2694	25.908	25.1059	25.4375	24.8912														13	13	13	38	38
Cysteine and glycine-rich protein 2	CSRP2	20.8187	20.4506	20.2705	19.4639	19.1599	19.3636	22.4908	22.7665	22.8925	18.0466	20.4987	18.1807	21.2418	20.806	20.8716	22.465	22.1713	21.4762	21.5094	21.4848	20.9442	18.9753	18.5349	16.6121	21.5497	21.0215	21.4336	22.6086	22.5766	22.3345					+						SKMEL28_MNT1			10	10	10	43.2	43.2
Serine/threonine-protein phosphatase;Serine/threonine-protein phosphatase PP1-gamma catalytic subunit	PPP1CC	21.3813	21.0511	21.8177	20.7941	20.3966	20.6766	18.4778	18.8106	16.9451	22.75	21.0578	20.8087	20.3448	20.8835	21.3636	21.61	21.3537	22.2071	20.4243	20.2957	21.0133	20.0478	20.1167	20.3264	20.5126	20.1968	20.6373	21.139	21.5661	21.7021														18	3	3	63.5	9.9
Adenylate kinase 2, mitochondrial;Adenylate kinase 2, mitochondrial;Adenylate kinase 2, mitochondrial, N-terminally processed	AK2	26.3546	25.8786	26.2156	26.4461	25.9423	26.1759	26.3184	26.5016	26.6125	26.2233	26.1406	26.3466	26.2364	25.6422	25.8881	26.4387	26.2237	26.0667	27.3724	26.5912	26.5305	27.3645	26.5952	27.2916	26.4987	26.1816	26.2655	27.1996	26.2364	26.436														31	31	31	87.5	87.5
Nuclear receptor-binding protein	NRBP1	19.7402	19.8669	20.2437	20.0372	19.1392	20.1216	19.8123	20.1827	20.0703	18.1785	19.1773	19.6724	19.1254	19.2177	20.3158	17.5911	20.4462	20.3177	18.3498	19.3564	19.7723	19.1548	17.6675	18.5588	17.3966	19.3952	19.6131	19.0675	19.2824	20.2869														5	5	5	15.8	15.8
Protein FAM162A	FAM162A	21.2167	21.3604	19.9645	20.8614	16.4408	20.0989	16.1094	18.5621	18.3132	17.7942	21.1758	17.407	20.9087	17.9744	20.1592	20.6424	20.6939	20.6098	22.3068	22.0754	22.315	21.7945	20.7586	23.19	21.6044	17.3356	21.8653	21.2929	21.4666	21.9743														7	7	7	40.3	40.3
Double-strand break repair protein MRE11A	MRE11A	21.0377	21.0769	20.582	20.433	20.6132	19.8135	16.9963	19.1958	19.8656	20.5108	20.5802	20.9635	20.3254	20.7969	20.742	20.7304	20.9669	21.1358	21.0941	20.0465	20.8934	20.56	20.7198	20.8673	20.6175	19.702	20.6297	20.7441	20.7708	21.078														16	16	16	30.6	30.6
Insulin-like growth factor 2 mRNA-binding protein 2	IGF2BP2	22.4315	22.4805	22.0285	23.4638	23.4133	23.3905	22.5978	22.7792	22.6023	23.0891	23.316	23.0233	21.0238	21.1998	21.3025	21.6663	21.9505	21.8001	22.5875	22.2826	22.368	23.7596	23.7119	23.5053	22.0526	21.6035	21.6882	22.0341	22.1333	22.077				+	+		+				A375_MNT1;SKMEL28_Hypoxia_MNT1_Hypoxia;SKMEL28_MNT1			19	17	17	38.3	35.5
Translocation protein SEC62	SEC62	21.4661	16.9566	18.148	22.6098	18.2781	19.4971	16.658	18.0347	18.3042	20.156	21.7954	20.5928	23.1207	19.8409	18.8713	21.3699	19.0072	16.0032	21.4808	18.5972	20.1044	22.6525	19.1683	21.2445	22.1279	17.4782	21.1216	20.9082	16.831	18.4085														4	4	4	36.5	36.5
Stromal interaction molecule 1	STIM1	19.7647	20.0994	17.6713	21.1479	20.8233	19.5802	20.534	18.5898	20.1971	19.953	20.1012	20.0156	20.7802	20.7815	20.2689	20.3741	19.4101	18.996	19.9166	18.0254	19.6612	21.3529	21.1494	20.8379	20.8727	19.5455	20.4575	20.0591	20.2455	19.8674														10	10	10	20.6	20.6
NADH dehydrogenase [ubiquinone] flavoprotein 1, mitochondrial	NDUFV1	22.1554	21.8126	22.0857	21.796	21.1306	21.3733	20.5615	17.7554	20.8848	22.7464	22.2553	21.8045	21.1347	20.7389	21.8018	21.3604	21.2493	21.9038	21.7767	21.0699	22.9097	21.1814	22.089	23.4501	21.3097	20.8654	21.6778	22.026	20.6394	22.1052														23	23	16	63.9	63.9
Galactosylgalactosylxylosylprotein 3-beta-glucuronosyltransferase 3	B3GAT3	20.1159	19.3753	18.8936	17.2974	19.4349	17.2104	17.3731	17.6227	18.2673	16.8697	16.5216	17.884	18.8405	18.336	19.1636	16.8803	18.9348	18.9444	19.987	17.1495	18.8902	20.2479	19.8652	20.5881	17.39	19.1772	19.2157	16.9169	19.5106	19.4702														6	6	6	41.4	41.4
Caspase;Caspase-1;Caspase-1 subunit p20;Caspase-1 subunit p10	CASP1	16.1294	17.4343	18.3124	21.1157	20.8089	21.0891	18.5666	20.6131	20.8647	17.6376	17.0421	18.5048	21.4369	19.5669	17.987	18.5453	18.2166	17.8402	19.1919	17.6331	17.9992	20.3563	19.891	20.1188	19.3756	20.3479	17.5228	18.6892	17.2613	17.7845														7	7	7	22.1	22.1
Gasdermin-D	GSDMD	20.6709	20.1014	19.5506	21.1088	19.6828	19.8184	21.4111	22.2501	21.4704	21.5851	18.405	19.8886	17.7432	18.0093	17.3243	18.9386	18.1987	16.6398	20.752	19.6497	16.1803	20.3123	17.6664	17.6247	17.9761	17.6634	16.352	17.3021	19.8535	16.7892				+							A375_MNT1			10	10	10	32.5	32.5
Protein lin-7 homolog C	LIN7C	20.539	20.4366	16.7797	20.3264	19.9466	17.5557	18.1891	19.9123	20.3868	20.3151	20.8784	21.5528	20.6475	18.5399	19.5595	20.947	20.4543	16.2836	21.3692	21.0139	18.1421	20.6217	18.3228	19.8023	17.0788	20.5971	18.637	21.246	20.787	19.7155														3	3	3	29.5	29.5
Mediator of RNA polymerase II transcription subunit 15	MED15	20.734	16.6493	20.5176	21.1631	19.8033	20.6336	20.3763	20.318	20.9852	21.0999	21.3312	20.8241	21.1804	19.0594	20.4597	20.7525	19.1861	20.3178	20.1718	19.3505	19.484	20.8593	20.1769	20.3062	21.215	20.1603	19.7362	20.0608	18.3708	19.9373														8	8	8	17.3	17.3
Glia maturation factor beta	GMFB	19.6353	19.7077	20.7157	19.7457	21.5544	21.1935	21.9164	22.7962	22.0073	22.373	22.5069	22.0694	20.7378	21.3874	22.4091	21.3858	22.1788	22.2978	18.5923	19.5927	20.0531	19.8879	20.7121	20.0714	21.0068	20.8651	20.3787	20.4005	20.5465	22.076														9	9	8	70.7	70.7
ATP-dependent RNA helicase DDX24	DDX24	21.795	21.7145	20.9001	21.6036	21.5895	20.8215	20.4599	21.6979	18.6187	21.7319	21.6073	21.2183	22.4195	21.8552	21.9722	21.701	21.9777	21.4335	21.3449	20.341	20.4235	22.0637	22.144	22.6716	22.7482	21.6923	22.1012	20.2512	19.5228	20.123														29	29	29	53.4	53.4
Cyclin-dependent kinase 2	CDK2	23.193	19.5957	22.2407	24.1138	23.868	23.74	23.8874	23.928	23.4654	24.2921	23.803	24.048	25.4912	25.0744	25.5291	22.6718	22.23	22.3894	22.0907	21.5872	20.5292	23.4762	22.0425	22.2842	25.1533	24.8386	24.9228	22.8278	22.2099	23.1441					+	+					A375_Hypoxia_MNT1_Hypoxia;SKMEL28_MNT1			19	19	17	54.3	54.3
Poly(A) polymerase alpha	PAPOLA	16.9789	18.7173	17.6289	18.0882	18.8567	18.0991	18.5901	18.0633	17.3729	19.4187	18.7904	19.0627	21.2736	18.4184	18.5115	17.638	19.2569	19.298	19.7569	17.2265	16.7229	16.4547	18.7035	17.2158	18.3643	18.9134	18.5942	17.1454	18.8951	19.0755														4	4	4	7.7	7.7
Laminin subunit beta-1	LAMB1	23.5482	23.6322	21.7616	18.6113	19.257	18.4128	18.8185	19.9991	20.7182	17.335	17.8198	19.6952	19.5531	19.0256	18.4774	18.8095	17.8958	18.6367	21.1332	19.8784	18.641	16.4835	17.8656	18.2209	18.7574	19.6322	17.7364	18.4849	17.7027	16.9726														29	29	29	23.6	23.6
Ubiquitin carboxyl-terminal hydrolase;Ubiquitin carboxyl-terminal hydrolase 11	USP11	19.3698	19.9951	20.1136	18.6641	18.7906	19.3586	17.8715	19.3478	19.1825	17.5431	19.122	16.2216	18.7747	18.7383	18.3032	19.0184	20.5416	20.6619	19.3667	18.1449	20.7257	16.3948	18.6343	18.8268	17.76	17.5657	18.5937	18.613	19.3589	20.6026														14	13	12	23.8	22.8
28S ribosomal protein S22, mitochondrial	MRPS22	20.721	21.651	21.8698	20.3611	20.9445	20.675	19.9251	17.78	19.2846	20.5355	20.8106	18.4818	20.9029	20.3445	21.1087	21.3814	21.7312	20.7953	21.1284	20.9719	21.3624	20.7082	21.0451	21.4938	20.2941	20.4932	21.938	20.8383	21.3825	21.9114														12	12	12	50.5	50.5
CUGBP Elav-like family member 1	CELF1	22.5103	23.3438	23.5439	21.5	20.9632	21.7954	22.5622	22.2818	21.1882	21.8683	21.8373	22.1754	21.9179	21.8667	22.4867	22.2877	22.9537	22.7909	23.1378	22.8843	23.5126	22.0114	21.9111	22.0856	22.2465	21.4901	22.4178	22.3775	23.3448	23.178														18	18	15	33.1	33.1
Protein transport protein Sec24C	SEC24C	21.2689	21.5013	20.435	21.7854	21.6183	21.0863	17.7902	20.3382	21.368	21.8682	21.1226	19.528	22.385	22.4871	23.172	21.0712	21.3607	20.8695	19.9047	20.0455	20.1239	20.64	21.1526	20.4995	21.743	22.1045	22.394	20.8327	21.2911	21.2751						+					A375_Hypoxia_MNT1_Hypoxia			17	17	16	23.2	23.2
WD repeat domain phosphoinositide-interacting protein 1	WIPI1	17.264	15.9286	18.5341	19.5259	20.413	20.3537	17.5447	18.101	18.3335	16.5803	18.2393	17.445	17.8054	20.0797	19.9386	18.0087	16.4821	18.3026	17.8177	18.2871	18.3431	19.5397	16.3318	19.9292	17.7625	16.9603	19.7214	18.0984	16.0929	17.4422														3	3	3	26.8	26.8
Heterogeneous nuclear ribonucleoprotein H;Heterogeneous nuclear ribonucleoprotein H, N-terminally processed	HNRNPH1	27.2644	27.2038	27.5907	26.4708	26.4661	26.6446	26.696	26.6678	26.1219	26.6414	26.9797	26.9525	26.9527	26.5748	27.1929	27.7169	27.8159	27.7757	27.946	26.8896	27.7912	27.0974	26.8224	27.4428	26.9093	26.1592	27.0114	27.9644	27.7891	28.1492												+	Melanoma_Control	33	33	23	64.6	64.6
ELKS/Rab6-interacting/CAST family member 1	ERC1	19.742	19.2169	19.9155	19.8749	19.2332	20.4856	18.1124	19.816	18.4284	20.5966	20.9965	21.3782	21.4201	20.4646	21.537	19.1653	18.5896	19.7715	19.2347	17.0362	19.8949	20.1518	19.0414	19.9904	21.4032	20.8747	20.9482	19.7052	18.9833	19.6913														14	14	5	18.7	18.7
AMP deaminase 2	AMPD2	20.7983	21.6996	18.9957	22.1248	21.333	21.9883	18.8316	21.2104	18.2773	21.1031	21.7152	18.3588	17.6922	21.6206	21.0832	17.3019	20.4688	21.4221	21.0956	21.61	20.7363	21.0949	21.0745	20.5096	20.8294	16.8138	20.7803	18.5122	21.1005	21.6484														6	6	6	8.9	8.9
Trinucleotide repeat-containing gene 6B protein	TNRC6B	18.1225	18.2408	18.6299	19.0303	19.0709	18.1169	18.5891	19.4757	19.5505	18.6642	19.0643	18.9459	17.901	18.8658	17.5316	18.0436	17.9473	17.6269	19.1698	19.5301	19.8761	15.6548	18.7354	16.9784	16.7795	19.0353	17.6096	16.8399	19.1643	16.3981														4	4	4	5	5
	CALM2;CALM1;CALM3	27.7724	28.2113	26.4972	27.7601	27.7054	27.08	26.1991	25.9809	26.0789	27.1054	28.0968	27.4091	27.3268	26.3382	27.9757	27.0941	27.2499	27.1933	27.0032	25.2643	26.4451	27.6689	27.1279	27.0688	27.2791	25.1779	26.908	27.0293	26.3852	27.4998														17	17	15	61.1	61.1
2-deoxynucleoside 5-phosphate N-hydrolase 1	DNPH1	18.057	18.1099	20.2391	20.3186	16.7696	20.7562	19.0326	19.8656	19.637	17.5855	21.0311	14.6592	19.3202	16.3656	19.7158	21.0385	21.5834	21.7999	17.5289	19.2299	19.8057	16.6737	18.6983	20.278	17.5673	16.46	20.2559	20.8655	21.5716	22.4504														9	9	9	46.1	46.1
Translation machinery-associated protein 16	TMA16	20.4993	19.1155	20.9302	18.9861	16.1572	19.8917	18.7455	17.4499	18.5034	20.1474	22.5834	17.1785	19.1924	18.548	19.4591	21.0838	20.3461	20.4847	20.9792	19.6699	20.0539	19.9308	18.5684	19.0437	19.9054	18.1051	16.9337	21.3464	20.1546	20.2001														5	5	5	18.6	18.6
Sjoegren syndrome/scleroderma autoantigen 1	SSSCA1	21.7629	21.8505	22.056	21.2762	21.5499	21.7948	22.5195	22.5687	23.5424	22.1003	22.3755	22.2005	21.7172	21.6493	21.7165	22.2894	22.3824	22.137	20.8981	22.0587	21.5517	21.1873	21.5636	20.7568	21.3298	21.4511	21.6362	21.619	21.973	22.0989														8	8	8	62.7	62.7
Pumilio homolog 1	PUM1	21.8269	21.4963	21.1694	21.1071	20.4592	20.9166	21.3654	20.3622	20.5535	21.4215	20.9352	21.2716	21.1059	16.9059	20.59	22.9464	22.4314	22.5751	21.189	20.4244	21.1594	21.0126	20.3903	20.3685	20.7613	20.8374	19.3639	21.8476	21.6222	22.0444														17	17	14	23	23
Trifunctional enzyme subunit alpha, mitochondrial;Long-chain enoyl-CoA hydratase;Long chain 3-hydroxyacyl-CoA dehydrogenase	HADHA	24.8968	25.5032	25.5927	25.9619	26.614	26.424	25.7434	26.0186	25.8806	25.46	25.7735	25.4202	25.3799	25.9682	26.2833	24.739	25.4015	25.3574	25.3424	25.0292	25.7999	26.4912	26.9208	27.5478	25.707	26.0098	26.5236	25.0133	25.0787	25.4388														65	65	65	74.4	74.4
Oligoribonuclease, mitochondrial	REXO2	20.5133	20.6544	21.5112	17.6993	18.1736	20.5811	19.2535	19.2547	20.2609	22.9923	21.2579	21.9305	16.4625	18.6358	18.6981	21.2789	19.5323	21.1258	20.4229	22.3374	21.2966	20.487	19.1575	19.6911	18.7265	17.2866	18.594	20.211	19.0966	20.5625														9	9	9	48.4	48.4
Glutamyl-tRNA(Gln) amidotransferase subunit C, mitochondrial	GATC	17.8526	17.616	18.052	19.4446	19.7252	18.2293	17.8288	20.1529	19.3934	20.7896	20.2145	19.7507	19.8618	17.133	17.9838	20.0806	19.2993	18.819	19.304	15.3954	17.1717	19.2655	19.272	19.159	19.1816	16.0366	17.3738	19.6445	19.3935	17.556														5	5	5	39.3	39.3
60S ribosomal protein L28	RPL28	25.5824	25.6608	25.9713	24.962	25.1771	25.6703	25.6928	26.0233	26.2646	25.6346	25.4004	25.9001	25.8769	25.7986	25.255	26.0495	25.5881	25.7509	25.6627	25.9035	25.7244	25.6035	25.0721	24.7464	25.8032	25.8662	25.4262	25.6223	25.2143	24.681														18	18	18	49.4	49.4
Proteasome subunit alpha type;Proteasome subunit alpha type-4;Proteasome subunit beta type	PSMA4	21.8715	25.0478	23.8905	22.0265	24.9622	23.799	23.109	23.1836	22.9994	19.8578	21.5539	19.9545	19.0897	24.0686	24.6717	22.0372	25.2601	25.2347	21.6531	23.7315	23.9576	20.9647	24.4359	23.1826	20.9019	23.4852	23.8199	21.647	25.0231	24.9367														16	16	16	86.4	86.4
Ankyrin repeat domain-containing protein 17	ANKRD17	19.9055	20.0781	19.6912	19.1717	19.814	20.3123	18.4395	17.151	16.554	19.7925	20.3162	16.1421	20.0926	17.3979	20.6187	21.6343	21.6422	22.5216	19.3606	18.5759	16.8618	18.8863	17.4411	19.639	18.264	18.5106	19.7757	20.3679	19.6282	20.4545														21	21	14	13.3	13.3
40S ribosomal protein S27;40S ribosomal protein S27-like	RPS27L	21.6537	17.6512	17.0378	21.4273	20.3112	16.9552	17.034	18.5518	19.6865	23.0824	22.4469	22.1124	17.9886	17.905	16.682	17.8753	16.7501	17.2013	18.2742	17.3197	19.147	21.0917	19.5157	18.1444	19.4488	18.7094	19.4062	17.8524	16.013	19.4912														8	3	3	38	13
Methyltransferase-like protein 9	METTL9;PAP1	18.4296	18.4904	17.702	19.069	17.3924	17.2453	21.076	18.3458	20.4192	19.2835	19.1835	19.067	17.4888	20.452	18.5215	17.8694	17.2481	18.1241	20.2053	19.2783	17.6476	18.4063	16.3926	17.7466	18.2151	18.5983	17.5035	17.1789	18.5415	16.9357														3	3	3	18.5	18.5
40S ribosomal protein S17	RPS17	26.4943	26.6048	26.5795	26.175	25.6218	25.905	25.8244	25.7968	25.7152	26.5104	26.5511	26.7643	25.1336	25.0915	25.4542	26.5444	26.5785	26.2844	26.0734	25.8209	26.2751	25.7514	25.5722	24.9292	25.7032	25.4255	25.0949	26.0627	25.1069	25.3392				+							A375_MNT1			20	20	20	18.5	18.5
Beta-hexosaminidase;Beta-hexosaminidase subunit alpha	HEXA	20.541	19.0819	18.2412	21.8799	22.667	22.1784	20.4805	18.6913	22.4295	17.0275	20.2868	18.4042	19.6562	19.9546	20.9255	19.8202	19.7429	19.9489	17.2323	19.634	19.4302	21.7484	22.5008	23.1985	19.7313	19.9728	21.0383	20.6383	19.8181	20.363														12	12	12	24.6	24.6
Microtubule-actin cross-linking factor 1, isoforms 1/2/3/5	MACF1	23.0317	23.0215	22.9053	22.9867	22.7269	22.8026	21.7281	21.6096	21.1975	22.8011	22.654	21.83	23.1387	22.4224	22.4572	21.369	22.4803	21.6164	23.1511	22.7712	23.3802	22.7771	22.8364	22.6958	22.8565	22.6285	23.0316	21.8761	21.5483	22.1116														39	38	36	7.9	7.8
Hydroxyacylglutathione hydrolase, mitochondrial	HAGH	21.7194	21.2932	21.0076	21.7708	21.2618	21.1099	22.0185	21.8444	22.0056	21.2816	21.07	21.3013	21.6041	20.9734	21.434	20.7078	21.0297	20.4688	21.2527	21.1538	20.9446	21.1786	21.4222	20.6578	21.582	21.9073	21.7052	21.2046	21.469	20.9357														9	9	9	46.9	46.9
Abscission/NoCut checkpoint regulator	ZFYVE19	16.8549	19.979	19.474	19.4956	16.7143	19.7127	21.5233	21.4493	22.8589	17.7074	20.8274	18.7579	19.6958	18.5415	17.741	16.9716	17.4981	18.8779	17.8305	18.6345	17.3041	20.1721	16.7715	18.6528	17.3183	17.1849	19.0702	20.5252	17.1773	19.2374														5	5	5	17.4	17.4
RUS1 family protein C16orf58	C16orf58	18.6297	20.1728	17.7455	18.342	18.942	19.9227	18.7815	17.3302	20.9725	20.0465	16.1037	18.1269	17.9627	19.6033	19.8105	15.9965	18.6641	18.5492	18.5171	16.3162	18.7742	19.5479	18.6236	19.961	18.379	18.0154	19.1739	17.7652	18.2243	18.3419														6	6	6	22.3	22.3
Serine/threonine-protein phosphatase;Serine/threonine-protein phosphatase 4 catalytic subunit	PPP4C	20.2279	19.9261	19.8891	19.4279	19.4335	17.5296	18.369	16.9265	20.7704	20.3547	20.734	20.0506	18.8656	19.9236	20.3606	21.0973	21.1629	20.5933	19.3259	21.3315	20.6963	17.2884	19.3889	19.5308	16.964	18.9058	19.6789	21.0217	19.0709	20.3946														7	6	6	31.8	26.2
Phosphomannomutase;Phosphomannomutase 2	PMM2	18.6938	20.2209	20.2634	22.5071	20.0729	19.4414	17.1633	19.7429	18.4135	19.6584	17.4059	17.923	18.9055	20.0572	18.8529	16.5781	16.8436	19.8098	19.0047	19.962	20.16	20.1124	19.4774	20.5351	18.9789	19.0093	18.5468	17.1466	16.5283	18.7676														4	4	4	27.9	27.9
RNA-binding protein with serine-rich domain 1	RNPS1	22.9098	21.4901	22.7841	22.4093	21.0167	22.2888	22.1826	22.9394	22.1603	22.1491	22.1715	22.904	22.6046	21.8378	22.5528	23.5879	22.9243	22.9171	23.2273	22.7774	23.2449	22.7532	21.9104	23.2072	22.57	22.0751	22.4632	23.6606	22.722	23.2495														9	9	9	46	46
ATP-binding cassette sub-family B member 6, mitochondrial	ABCB6	20.4579	19.6102	19.5999	19.4791	20.0269	19.6784	18.6061	20.0785	20.0718	18.8728	20.2085	19.33	21.7671	21.8097	22.7121	17.6656	17.9478	14.8129	20.0929	20.1277	20.7606	20.6183	20.3093	21.9749	22.787	22.17	22.523	17.8805	18.7076	18.4955					+	+					A375_Hypoxia_MNT1_Hypoxia;SKMEL28_MNT1	+	Melanoma_Control	9	9	9	25.4	25.4
Tropomyosin alpha-1 chain	TPM1	19.3196	17.6973	15.0773	18.1605	16.4593	19.4236	20.0346	17.0827	22.2496	21.8638	22.2864	22.0222	18.9775	17.4003	19.0133	18.6737	18.7298	18.1891	18.1704	19.0393	18.3502	19.0271	19.7175	18.8566	17.8474	18.7854	18.3798	18.6706	20.0849	17.8067														18	3	3	54.8	14.1
Apolipoprotein O	APOO	19.2671	19.5841	19.2559	20.515	20.5164	20.0859	17.7673	18.3953	19.4884	17.4628	20.2392	17.4104	20.8499	20.032	20.198	19.797	19.7882	19.813	19.134	17.7503	18.0099	20.5584	20.6357	19.405	20.6578	19.8514	21.0278	20.0323	19.7022	19.8033														4	4	4	39.9	39.9
Probable rRNA-processing protein EBP2	EBNA1BP2	23.145	22.7028	23.414	22.3999	21.9796	22.0222	18.7268	21.4321	21.3496	23.0313	23.0529	23.0643	22.5322	21.7413	21.9967	23.2147	22.4476	22.4532	23.3516	21.8633	23.1772	22.8268	21.9567	23.0608	22.6603	21.4628	22.2896	22.1784	21.6309	21.4285														11	11	11	33.8	33.8
Large subunit GTPase 1 homolog	LSG1	19.0845	18.8285	18.4649	18.5219	18.3682	17.0136	19.0261	18.7629	21.6373	20.0975	19.9144	19.2915	18.5992	18.6905	18.9676	16.2332	17.0601	19.1871	16.75	19.5769	17.535	17.6867	16.8791	17.6623	20.3978	18.0448	18.5075	17.5245	19.3146	18.211														3	3	3	19.6	19.6
Proline-rich AKT1 substrate 1	AKT1S1	19.0252	20.5911	18.9404	19.6176	17.7637	18.7506	19.9618	20.1366	20.18	20.0487	19.705	20.4873	17.5286	18.6933	16.945	19.8352	18.569	19.0313	17.9046	19.6221	19.4515	18.3816	17.8084	17.7924	19.4191	17.1755	17.977	19.1219	18.1872	18.6057														3	3	3	43.5	43.5
Vesicle-fusing ATPase	NSF	22.4099	22.2087	22.3452	22.4121	22.6096	22.8712	22.1711	22.7486	22.5343	22.8921	22.734	22.7251	22.1174	22.1009	21.9822	22.8869	22.788	22.8736	22.6531	22.8473	22.3406	22.9267	23.0823	23.223	22.2179	22.1955	22.3682	23.091	23.0399	22.9692							+				SKMEL28_Hypoxia_MNT1_Hypoxia			22	22	3	34.2	34.2
Ethanolamine-phosphate cytidylyltransferase	PCYT2	18.0461	16.6798	17.9503	19.885	18.8105	18.214	19.8448	20.8012	16.9361	17.2649	18.6895	21.7461	18.8371	20.1713	19.5727	19.1878	17.3376	21.3961	19.2814	17.0368	18.6159	17.7565	18.2481	19.8992	21.641	20.0048	19.7134	18.3015	19.247	17.3135														6	6	6	22.1	22.1
Charged multivesicular body protein 6	CHMP6	19.4877	20.7634	19.663	19.1607	19.3234	18.0999	19.4122	18.8007	19.5633	17.314	16.9149	14.7898	21.082	20.2523	20.3141	18.2008	20.5503	17.9412	17.8409	20.5693	20.4491	17.6387	19.6937	20.0834	15.9364	20.0651	20.7421	16.7493	18.8944	19.3829														3	3	3	34.5	34.5
Zinc finger protein ubi-d4	DPF2	21.2871	19.4554	21.3357	20.6479	20.0787	20.7575	17.8707	17.9826	19.7976	20.6476	21.4735	18.6926	20.6386	18.0308	20.747	21.3685	20.5413	21.182	21.6522	20.2917	21.7424	20.7383	16.6165	21.4964	20.8859	16.6544	20.7081	21.2911	20.1677	21.012														8	8	8	31.1	31.1
Afadin	MLLT4	19.3408	19.2628	18.7891	19.2482	19.8768	19.7654	19.525	19.5963	19.4779	19.7024	20.2701	20.3206	19.5605	19.7763	19.2914	22.5999	23.0127	22.3833	18.3999	19.072	18.8156	20.0943	21.1274	19.3538	20.0047	20.8476	19.3726	22.3885	21.9829	22.4526												+	Melanoma_Control	24	24	18	22.2	22.2
Proteasome-associated protein ECM29 homolog	KIAA0368;ECM29	21.6644	22.5632	21.8153	19.626	21.2109	21.0509	19.5431	20.4871	17.8271	19.9492	19.1474	17.8077	19.9204	20.4375	21.5608	20.9638	22.1299	22.699	16.594	20.6574	21.6061	18.5362	20.9239	20.3766	20.2681	20.5077	20.6322	20.6546	20.803	22.2652														27	27	27	18.7	18.7
26S proteasome non-ATPase regulatory subunit 9	PSMD9	21.4725	21.3706	20.9848	21.6298	21.5264	21.5559	21.6205	21.1233	21.0165	21.353	21.4804	21.7172	21.8355	21.0353	21.0432	22.0256	21.5751	21.4187	20.165	21.0876	20.5271	20.8764	20.9335	20.0612	20.4614	20.5776	20.9375	21.4696	21.5022	21.167														8	8	8	36	36
Cytochrome b5 type B	CYB5B	22.0871	22.1696	22.0924	20.897	21.4826	21.3865	21.0593	21.3579	20.7635	21.1378	20.7625	17.1865	21.624	21.9136	22.6446	21.6468	22.167	21.9147	21.9005	20.906	22.5676	20.9456	21.8709	22.4503	21.7852	21.7491	22.2479	20.9174	21.2911	21.9817														5	5	5	58	58
Serine/arginine-rich splicing factor 2	SRSF2	24.8319	24.6331	24.5359	24.2367	23.8257	24.0852	24.6038	23.9906	24.5893	25.4605	25.2696	25.3393	24.997	24.2964	24.5439	25.0234	25.0756	24.9807	25.3415	24.2515	24.628	23.92	24.3402	24.0791	24.669	24.5974	24.6092	25.3346	24.9965	25.2614														9	9	7	45.4	45.4
Luc7-like protein 3	LUC7L3	21.7767	22.2102	22.0112	21.2308	21.6879	21.4604	16.7791	21.7105	21.3655	21.9055	21.5684	22.0077	21.7773	21.8879	22.0882	22.3567	23.1814	23.0695	22.4816	21.9098	22.406	21.4164	21.6771	21.6053	21.596	21.9408	22.0095	22.5625	22.8862	23.3932														13	13	13	27.8	27.8
Obg-like ATPase 1	OLA1	23.6025	23.957	23.6268	24.7802	25.5923	24.9847	24.0104	23.6171	23.1745	24.3725	24.4679	24.5164	23.688	24.5914	24.5359	24.3036	24.717	24.6599	22.8097	23.6609	23.2852	24.0327	24.6756	23.8229	23.755	24.0547	24.1812	23.7479	24.4047	24.3305														29	29	29	71.9	71.9
Peptidyl-tRNA hydrolase 2, mitochondrial	PTRH2	22.2966	22.1041	22.5679	22.44	21.976	22.8413	18.3978	19.4595	18.0695	21.7342	20.6806	21.4454	23.2447	23.0132	23.6558	21.3703	21.1791	22.1126	22.29	21.8927	22.7313	22.8243	22.5309	23.671	23.3367	22.7527	24.3635	20.7215	21.1612	21.758														10	10	10	59.4	59.4
Sulfatase-modifying factor 2	SUMF2	22.5928	22.5462	22.3337	23.244	23.0284	23.3224	23.2574	23.0843	23.4793	22.1069	22.6043	22.1724	22.3598	22.0456	22.2008	22.2128	22.0824	21.9449	23.0232	23.014	23.0009	23.6243	23.5057	23.5398	22.2004	22.7509	22.7881	22.1857	22.6514	22.6381					+						SKMEL28_MNT1			11	11	11	40	40
BRISC and BRCA1-A complex member 1	BABAM1	20.6086	20.4824	17.9736	20.7527	20.1169	20.1035	20.9485	18.6319	20.4686	20.2416	20.5231	20.9903	20.6888	20.5313	19.5249	20.5312	20.3773	19.2572	20.0575	19.7255	19.9311	20.6432	20.3158	19.0704	21.2693	20.8817	20.0394	20.9401	20.4093	19.5055														4	4	4	28.3	28.3
Ubiquitin thioesterase OTUB1	OTUB1	21.824	23.004	22.0017	22.2732	23.6989	22.9884	20.828	21.3935	21.8401	22.1581	22.1864	22.5399	21.4893	23.4072	23.009	21.6998	23.4069	23.3928	20.5998	21.4712	21.8633	20.9628	23.3342	21.8055	21.0424	22.2093	22.5653	21.3642	23.3237	23.2554														11	11	11	50	50
Hematological and neurological expressed 1 protein;Hematological and neurological expressed 1 protein, N-terminally processed	HN1	24.2742	23.3943	24.3481	23.8721	22.9539	23.7119	23.3339	23.3333	23.1345	23.8325	23.8518	24.2269	23.8546	22.9727	22.8473	24.4037	23.9696	23.3947	23.697	24.2492	23.5382	23.4127	22.3344	22.1377	23.144	23.4615	22.7008	24.4868	24.1338	23.6128														7	7	7	71.2	71.2
Probable ATP-dependent RNA helicase DDX5	DDX5	26.8677	26.9308	27.3567	26.0046	26.2667	26.3148	25.1662	24.999	25.0067	26.7058	26.9957	26.6391	26.6051	26.9048	27.1388	27.22	27.3407	27.4386	26.0554	26.0133	26.3533	25.2185	25.5392	26.192	26.0381	25.9795	26.7249	26.3383	26.4635	26.908														57	57	43	62.7	62.7
Ribosomal protein L19;60S ribosomal protein L19	RPL19	25.9368	24.7018	26.2209	25.6524	24.5627	25.892	25.5984	25.5401	25.5339	25.5651	25.372	25.7447	26.1446	25.5863	25.5779	26.2189	25.2288	25.2949	25.7287	25.6223	25.5264	25.7368	24.8381	25.0945	26.0091	25.711	25.9233	25.6497	25.1181	25.1209														20	20	20	53.4	53.4
Serine/arginine-rich splicing factor 1	SRSF1	26.0308	25.7117	25.4486	25.3165	24.7856	24.6552	23.75	23.3661	23.5992	25.3145	25.7681	25.3419	25.6509	25.2419	25.4071	26.2736	25.745	25.8058	26.0806	25.1958	25.7512	25.5689	25.2016	25.7065	25.7198	25.178	25.8656	26.275	25.9265	26.0408														25	25	24	61.3	61.3
Calcium homeostasis endoplasmic reticulum protein	CHERP	21.4749	21.2198	21.2754	20.6674	20.6496	21.0408	20.2522	20.6227	20.8386	20.9176	20.9397	21.401	21.052	21.5335	21.1382	21.8793	22.1195	21.5472	22.0617	21.1502	21.5667	20.6356	21.1356	21.4894	21.4274	20.8637	21.351	22.2917	21.1047	21.9882												+	Melanoma_Control	11	11	11	21.7	21.7
28S ribosomal protein S7, mitochondrial	MRPS7	21.2198	21.4968	21.2097	20.9033	20.9895	20.7916	20.4185	17.1813	18.7215	21.0518	21.6596	20.8529	21.2708	21.5347	21.4401	21.5492	21.4706	19.9216	20.6117	19.8892	19.4625	20.6614	21.3298	21.1024	21.1021	21.341	21.0731	18.4338	20.2132	20.311														10	10	10	38.7	38.7
60S ribosomal protein L18	RPL18	26.2999	26.672	26.8625	25.8441	25.9988	26.4231	25.3049	24.9822	25.4777	25.6505	25.2591	25.6502	26.6446	26.3932	26.4809	26.4876	26.6253	26.41	26.4693	26.7523	26.6037	26.0782	25.7765	25.9783	26.279	26.2802	26.6108	26.1553	25.8763	25.9965														19	19	8	56.3	56.3
Fatty aldehyde dehydrogenase	ALDH3A2	20.0689	20.4384	20.5202	18.1038	19.1709	17.3336	17.2513	17.8257	19.1861	15.5152	18.9008	17.5625	16.4089	19.4005	18.7099	17.6645	19.7769	20.2821	18.6741	19.1045	20.6641	18.5704	19.3618	18.9578	16.4881	18.3001	18.5225	18.2505	20.0091	20.6665														6	6	6	17.3	17.3
Myosin regulatory light chain 12A;Myosin regulatory light chain 12B	MYL12A;MYL12B	24.0542	25.2	23.8264	24.2795	25.2136	23.7245	24.7013	24.7201	24.5439	24.6651	25.0589	24.8729	24.3527	24.5891	24.5531	23.2968	24.4533	23.517	23.7338	23.8763	23.6461	24.338	24.651	23.7219	24.0681	23.4917	24.0655	23.3659	23.2054	23.79														14	14	14	54.2	54.2
BUB3-interacting and GLEBS motif-containing protein ZNF207	ZNF207	21.7575	21.8451	22.298	21.4436	16.7494	21.6561	16.5288	20.3923	17.9718	21.8514	21.8165	21.7156	22.6602	21.7431	21.7815	22.2591	21.6041	21.7105	22.8494	18.7243	22.3956	21.6524	21.3768	21.6782	22.3053	21.726	22.5408	22.4956	21.7519	22.1014														3	3	3	5.1	5.1
MICOS complex subunit MIC25	CHCHD6	20.3017	19.4284	19.2012	19.9426	19.9955	19.6561	15.5708	20.7626	20.3026	16.2891	18.0607	16.526	18.3335	17.2525	19.4212	19.8902	19.3717	19.1561	19.5563	19.5938	19.0792	19.9594	19.9082	20.1812	19.5162	18.9471	20.1366	19.6253	19.1834	19.7481														5	5	5	31.2	31.2
Cullin-4B	CUL4B	20.0477	21.2861	19.7667	20.326	19.9756	20.897	20.2468	19.6315	15.9116	19.8944	19.1783	17.0479	19.7749	20.8182	20.5772	21.7336	22.1789	21.9001	20.0471	19.6174	20.5623	19.7602	16.9631	20.5974	20.9136	20.4103	20.8327	22.0168	22.3528	21.872														17	17	13	25.3	25.3
E3 ubiquitin-protein ligase RNF126	RNF126	20.4663	18.9609	18.2718	20.2232	17.4143	19.3298	18.4142	19.1682	20.8975	19.3097	19.2517	20.4852	19.9962	19.5132	17.4798	22.2797	20.2754	19.7417	20.3054	18.504	18.5404	20.1361	17.895	16.8426	19.9172	17.6079	18.4774	20.6311	19.5875	19.5155														4	4	4	20.8	20.8
Lon protease homolog, mitochondrial	LONP1	24.296	24.989	24.8605	23.9041	24.5126	24.2934	22.5221	22.26	20.9552	23.8115	23.7652	23.1116	23.7164	24.5079	24.9936	22.5462	23.9303	23.4002	25.0993	24.6938	25.5633	24.3001	24.7527	25.6119	24.4984	24.9717	25.437	22.9222	23.5429	23.8735														49	49	49	63.2	63.2
AP-1 complex subunit mu-1	AP1M1	20.9978	21.1489	20.9433	21.1819	21.0338	20.7232	20.7435	21.0213	21.5511	20.3591	20.1495	19.3257	20.568	21.2597	21.4613	20.7128	20.8147	21.2278	20.7416	21.4042	20.6281	20.4663	20.6225	20.0546	21.0567	21.1424	21.0992	21.0058	21.5196	21.6049														6	6	6	23.4	23.4
DAZ-associated protein 1	DAZAP1	23.0156	24.1039	23.2533	22.2455	22.7687	22.1363	22.7644	22.8836	22.6728	22.579	22.9054	22.7341	22.804	23.1312	22.7665	23.0769	23.8592	23.4671	24.2013	23.3094	23.9412	23.0022	22.9126	22.6821	23.0336	22.2765	22.3508	23.7028	23.6306	23.842														15	15	15	40.6	40.6
Glucosidase 2 subunit beta	PRKCSH	25.9308	26.3181	26.3689	25.9794	26.397	26.2384	25.7744	25.5879	25.2675	26.4377	26.5679	26.4198	26.0303	26.214	26.3718	25.4801	25.7869	25.622	26.4129	25.8649	26.5529	26.5963	26.499	27.0108	25.9882	26.1522	26.6027	25.5978	25.7659	25.8724														37	37	37	69.2	69.2
Eukaryotic translation initiation factor 1	EIF1	22.842	22.2491	23.1302	23.0407	23.1223	22.3496	23.3673	23.0327	23.0955	24.1446	24.839	24.8312	22.8659	23.1156	22.8535	23.427	23.2385	22.9222	22.0391	23.1305	21.8454	21.9065	20.3468	19.9708	22.9235	22.7111	21.4324	22.5984	20.5577	21.2204														14	14	5	77.7	77.7
RNA-binding protein 42	RBM42	20.8409	19.8939	20.7188	20.1629	18.992	19.227	19.6635	19.375	19.1152	20.7911	20.9084	20.6292	19.8629	18.328	19.5083	20.9556	19.9862	20.679	21.2247	20.4416	20.6748	20.6397	18.3891	19.9249	20.1917	18.4887	18.4409	21.2008	19.8572	20.515														5	5	5	21.1	21.1
Thymidine kinase;Thymidine kinase, cytosolic	TK1	18.3041	20.0922	21.1157	18.997	16.3616	19.2916	18.9846	19.8367	19.7162	20.1796	15.7576	17.1605	19.9948	20.3296	20.1145	18.8327	20.6501	20.5291	18.18	20.915	20.8153	16.9124	17.4986	18.4062	19.5358	19.9017	19.1493	20.6781	22.6477	21.9563														6	6	6	26.2	26.2
39S ribosomal protein L4, mitochondrial	MRPL4	20.3834	19.9945	21.2053	20.7123	20.5414	21.5075	20.8752	20.5546	20.6682	20.7211	20.9009	20.8469	20.7471	20.7803	20.9249	20.7106	20.5148	21.4547	20.5811	20.3578	20.9822	21.0484	21.0704	22.0509	20.292	20.0961	21.1557	20.27	20.028	20.5824														6	6	6	33.7	33.7
	SLC35A4	18.9392	20.057	20.2789	20.3155	20.3976	20.2549	19.4806	18.9569	16.3363	17.1605	18.8672	17.9798	21.5803	21.9504	22.143	19.9863	20.9237	21.0544	19.4101	17.8063	20.3072	20.015	19.4409	20.1932	21.8952	21.4236	22.2858	19.6287	20.6039	19.8252					+						SKMEL28_MNT1			8	8	8	67	67
Serine--tRNA ligase, mitochondrial	SARS2	20.7738	20.7615	20.2363	21.1308	20.9246	20.0828	20.0378	20.109	18.3855	19.0009	18.9125	17.3747	18.6597	18.6063	18.2246	20.2082	20.1118	19.6237	20.6547	17.1572	20.0593	20.5654	21.1109	21.8529	18.9183	18.7895	16.5851	20.2866	20.4692	20.0752				+	+						A375_MNT1;SKMEL28_MNT1			11	11	11	37.1	37.1
Amino acid transporter;Neutral amino acid transporter B(0)	SLC1A5	21.3266	20.3283	21.7866	19.6804	18.7204	19.5537	17.7198	17.5711	16.664	21.3614	22.1035	21.149	22.6997	21.8647	22.3126	22.2946	21.6281	22.1739	20.7182	20.156	19.8996	17.7081	16.8557	19.8418	23.4072	22.4637	22.867	21.6028	20.5946	21.6913					+	+					A375_Hypoxia_MNT1_Hypoxia;SKMEL28_MNT1			6	6	6	17	17
Zinc finger protein 428	ZNF428	19.686	19.5598	17.0416	20.9944	20.2231	19.8359	20.4176	20.1448	20.46	21.1404	21.1466	21.0536	21.1054	20.7348	19.7511	21.5648	21.1411	20.0597	18.46	19.3108	19.8212	19.1041	19.3946	17.4121	21.2821	20.9835	20.1718	21.7345	21.415	20.6325														3	3	3	20.6	20.6
Zinc finger CCCH domain-containing protein 4	ZC3H4	22.4676	21.851	21.3522	22.1755	21.1044	20.7835	20.9297	19.863	19.886	21.9342	22.5429	22.3502	22.0825	21.386	20.7446	22.3617	21.3403	20.9412	22.7991	21.8877	21.2838	22.6455	21.2883	21.4651	22.5841	22.6196	20.7223	22.4556	21.2905	21.0292														11	11	11	27.5	27.5
Rho guanine nucleotide exchange factor 1	ARHGEF1	23.1422	22.5936	23.1017	21.6567	21.1405	21.7944	21.5715	20.4779	18.6166	20.4819	20.6737	19.2203	20.9023	19.5006	21.5732	20.9267	19.9182	21.1719	22.6971	22.8866	22.883	21.7832	20.7416	20.3369	20.7196	20.2758	20.856	21.023	19.6815	20.3865						+					A375_Hypoxia_MNT1_Hypoxia			27	27	27	36.9	36.9
40S ribosomal protein S5;40S ribosomal protein S5, N-terminally processed	RPS5	26.1301	25.6869	26.6054	25.4284	25.2824	25.8699	25.7088	25.5534	25.6124	26.0125	25.8279	26.0557	25.6469	25.1732	25.7003	26.0559	25.5557	25.8388	25.9279	25.8901	26.3395	25.6342	25.1589	25.2218	25.7321	25.3565	25.2955	25.718	24.9641	25.4153														22	22	22	79	79
Unconventional myosin-IXb	MYO9B	18.5176	20.392	19.8104	21.4807	21.0031	21.1132	16.9544	16.0011	20.9058	15.7149	19.1276	20.3386	20.2258	20.0996	19.7456	18.0009	17.7098	19.6654	17.6818	19.4514	19.1965	20.3652	20.3456	19.7115	20.1385	19.3293	20.2036	18.7224	18.6497	17.0444														13	13	13	9.7	9.7
Epidermal growth factor receptor substrate 15-like 1	EPS15L1	19.1652	19.1058	19.0629	20.6863	19.6554	19.2111	21.9264	20.2284	19.8646	20.1545	20.457	21.0493	19.8498	20.2512	19.3959	21.622	20.154	19.9539	19.4634	18.0851	19.3012	17.3752	19.8198	19.24	19.5525	18.1582	19.6816	17.9682	20.6817	19.0655														14	14	14	30.3	30.3
Urokinase plasminogen activator surface receptor	PLAUR	20.448	21.1918	20.4186	18.0856	20.0223	17.9472	19.1636	16.9134	19.7376	19.6053	17.6788	15.4085	17.2514	19.0322	17.8262	17.1696	19.8312	18.3839	21.9813	21.4453	21.1381	19.5105	19.6894	18.4445	19.0369	15.6685	18.1096	17.1586	19.2	19.4311														7	7	7	35	35
Charged multivesicular body protein 2a	CHMP2A	16.8167	17.9738	17.8788	18.0946	18.8293	18.7395	21.7074	21.2586	21.5231	18.4403	17.2736	16.5446	15.897	17.3034	16.9373	17.0848	17.5657	17.895	19.1872	19.5655	19.4465	17.3563	18.2279	16.5387	19.5536	19.7082	17.4436	19.6188	19.8886	17.0372														5	5	5	25.8	25.8
ATP-dependent Clp protease proteolytic subunit;ATP-dependent Clp protease proteolytic subunit, mitochondrial	CLPP	21.7955	21.4409	21.591	21.7646	21.6207	21.7647	18.6646	18.2351	20.7453	21.2489	20.9809	20.907	20.7387	21.1568	21.6915	21.7546	21.543	21.9708	21.8196	21.2912	21.8111	22.2483	21.9678	22.9251	21.5984	21.0399	21.7704	22.1435	21.493	22.2334														6	6	6	45.3	45.3
DNA polymerase;DNA polymerase delta catalytic subunit	POLD1	20.8424	19.9794	20.6958	20.4818	20.5034	19.7503	19.2126	18.1187	18.6901	20.1272	21.2174	20.2313	20.6239	20.7756	20.5948	21.5997	20.8858	21.7619	21.1486	21.17	20.5958	20.3465	20.5804	19.3165	21.0681	20.5713	20.2149	21.6162	20.8665	20.9893														16	16	16	24.4	24.4
SURP and G-patch domain-containing protein 2	SUGP2	20.137	20.1552	19.1006	18.8999	18.7927	19.1272	19.0542	18.4119	17.3093	20.5211	19.8661	18.5771	20.0315	19.4705	21.2523	20.2215	17.8969	20.2292	20.1668	17.0764	19.8045	20.3994	18.6257	20.4372	20.7934	19.466	22.5393	20.6205	18.773	20.8378														18	18	18	27.6	27.6
Deoxyribonuclease-2-alpha	DNASE2	20	20.2242	19.6326	22.7844	22.2432	22.1112	22.7803	22.1828	22.1608	20.3791	20.4193	19.1696	21.3756	21.6921	20.9574	20.7628	20.0709	19.8922	20.1984	20.1224	19.9158	22.8541	22.7774	22.6561	21.9998	21.7499	21.8443	20.7939	20.3808	20.4022						+	+				A375_Hypoxia_MNT1_Hypoxia;SKMEL28_Hypoxia_MNT1_Hypoxia			5	5	5	18.7	18.7
Alkyldihydroxyacetonephosphate synthase, peroxisomal	AGPS	22.4704	22.3642	22.5745	23.2512	22.7948	23.2187	20.6028	21.0886	20.9958	21.3325	21.4942	20.9064	22.4963	21.7355	22.3091	22.4696	22.1338	22.5114	22.6648	21.36	22.8824	23.2507	22.9373	24.3832	21.9678	21.6629	22.5651	22.8488	22.4678	23.2264														27	27	27	50.3	50.3
ATP-dependent RNA helicase DDX39A	DDX39A	22.4074	23.4946	23.2525	21.6457	23.0526	22.8163	21.1376	19.8157	17.9937	22.3332	21.6732	22.0838	22.544	23.6824	24.0936	22.02	23.2856	23.059	22.4514	22.9295	23.8636	21.1341	22.818	23.1239	22.3853	23.0818	23.7765	21.3325	23.1204	23.3671														31	16	10	69.1	41.9
PDZ and LIM domain protein 1	PDLIM1	24.3309	24.0386	24.4969	19.5486	18.8531	17.0665	24.184	24.5672	24.6895	23.3489	23.1287	23.6337	20.5547	19.7903	20.9046	23.8025	23.5846	23.4371	24.1384	24.4359	24.3594	18.5423	20.0768	18.082	21.4435	21.2772	21.0841	24.1545	23.7095	23.9315				+		+					A375_Hypoxia_MNT1_Hypoxia;A375_MNT1			20	20	20	85.4	85.4
Synaptosomal-associated protein 23;Synaptosomal-associated protein	SNAP23	20.143	20.192	20.0174	20.1786	20.0585	16.7346	17.3781	18.2422	20.9796	21.0109	21.4723	20.3748	20.4635	20.3046	21.1381	20.3499	20.1413	19.3508	19.0312	20.3881	20.0913	20.3196	19.8653	20.0624	20.6738	20.5348	20.7442	18.6265	18.9719	19.8171														10	10	10	65.9	65.9
HCLS1-associated protein X-1	HAX1	20.6453	19.8365	19.8873	20.6318	19.8458	19.5255	17.1758	17.4607	19.7292	20.6824	20.2489	18.431	21.0678	18.8758	20.6417	21.782	21.0857	21.1026	20.2633	21.2937	19.6447	19.7011	19.8962	20.2424	23.132	21.088	20.1942	20.9401	18.4718	20.5866														8	8	8	47.3	47.3
AH receptor-interacting protein	AIP	22.6094	22.4586	22.2249	22.787	22.3058	22.7483	22.9704	22.899	22.9271	22.0341	22.0038	22.3367	21.4084	20.9904	20.9471	22.0251	21.6501	21.8198	22.5498	21.8591	22.3383	22.7258	22.151	21.7504	20.6382	20.5975	21.526	22.0391	21.6054	22.0097				+	+						A375_MNT1;SKMEL28_MNT1			14	14	14	50	50
GTP-binding protein 1	GTPBP1	20.1545	17.5802	19.5005	20.616	20.1513	20.319	18.2718	19.0038	20.6779	20.9486	20.9881	15.4776	20.8365	20.7869	21.0422	21.4937	21.3812	21.5594	17.953	20.7988	15.7369	20.3103	20.1655	19.4302	20.5932	21.0288	20.7248	21.3976	21.2031	21.7681														7	7	7	23	23
Syntaxin-binding protein 3	STXBP3	17.0853	20.3674	20.3339	19.6576	20.6805	20.2634	18.3967	22.5991	17.8565	17.6488	21.8567	20.4065	18.4585	18.0747	20.1814	20.4548	21.1518	20.4826	17.995	17.3604	20.5485	20.7044	20.1628	20.0323	18.2814	19.5485	20.1286	18.7878	20.501	20.2315														16	16	16	35.8	35.8
AP-3 complex subunit beta-1	AP3B1	20.6095	20.7968	21.3026	21.6155	21.9952	22.7855	20.8506	20.7694	19.2992	20.9894	21.4458	20.1541	20.9797	21.6063	21.9587	20.4135	21.3835	21.8132	19.7418	20.9292	20.8233	21.2516	21.5085	21.0786	20.9441	21.3432	22.3742	20.327	20.5233	21.5701														15	15	14	19.3	19.3
26S proteasome non-ATPase regulatory subunit 11	PSMD11	23.8962	24.8398	25.4062	23.3106	24.4487	25.1279	24.2982	24.1663	24.0181	23.3977	23.0043	22.6625	23.7843	25.0511	25.4545	23.9206	24.5432	25.2539	23.2747	24.5637	25.158	23.2117	24.3033	24.5503	23.3663	24.4756	25.296	22.6818	24.2616	25.0908														26	26	26	68.5	68.5
26S proteasome non-ATPase regulatory subunit 12	PSMD12	20.9051	23.7287	23.4353	20.4491	23.4192	23.3834	19.0429	17.6172	18.7756	22.1454	21.6621	21.9371	18.1946	23.8299	24.604	20.8695	24.0143	24.0266	19.695	22.5292	23.8294	19.2191	23.1247	23.3949	19.0843	23.6277	23.8914	20.2267	23.8966	24.0692														32	32	32	61.6	61.6
Copper transport protein ATOX1	ATOX1	24.2829	22.3838	23.2077	27.1234	26.5597	27.9705	24.0816	23.7361	23.8842	24.736	24.8892	24.8923	25.7357	24.9707	26.0782	23.444	21.1901	23.1132	21.9204	23.2459	23.3437	25.8253	25.5178	26.2234	25.4965	25.3173	26.1814	22.4289	21.9827	22.7421														13	13	13	98.5	98.5
Membrane-associated progesterone receptor component 1	PGRMC1	22.8959	21.4773	22.7633	23.4022	23.3797	23.2794	22.0569	20.5687	22.2031	23.6952	23.2694	23.8047	24.1646	22.9454	23.7351	24.4761	23.7585	23.9652	23.5511	22.8962	23.1831	24.3721	23.7154	24.4045	24.1459	23.6646	24.3729	25.2173	24.172	24.578														14	14	13	65.6	65.6
Transcription elongation factor SPT5	SUPT5H	22.0236	22.3524	22.2911	21.5484	21.2379	21.6949	22.5863	22.99	23.0162	21.5966	21.5524	21.4729	21.522	22.1417	21.9497	22.4049	22.7718	22.6034	22.4417	22.6212	22.675	21.294	21.4775	21.4643	21.775	22.244	22.075	22.6648	22.5086	22.9652														21	21	21	32.2	32.2
Chloride intracellular channel protein 1	CLIC1	25.8718	26.0122	25.974	26.1494	26.1637	26.4308	26.442	26.3914	26.2673	26.9155	26.7068	26.7892	25.5494	25.7551	26.0281	25.0194	25.2916	25.4645	24.8044	25.427	25.7341	25.1814	25.5166	25.1568	25.3476	25.5313	25.4818	24.5629	25.0973	25.3711												+	Melanoma_Control	26	26	26	95.4	95.4
Eukaryotic translation initiation factor 3 subunit F	EIF3F	20.9877	22.0512	22.612	21.1644	22.613	22.5475	18.2102	19.646	20.669	22.2641	21.9062	22.2434	21.2457	22.7089	23.1863	21.9512	22.937	23.7842	21.2038	22.2573	22.1715	20.8096	22.6723	21.6867	21.6835	22.2257	22.5454	21.2895	23.1712	23.5244														13	13	13	47.6	47.6
Pyruvate dehydrogenase protein X component, mitochondrial	PDHX	19.9104	20.1741	19.6454	19.0744	18.7871	19.1943	20.6327	17.1506	17.0995	19.8561	18.9973	20.0645	19.2697	17.3914	18.4102	20.2101	18.6624	18.3547	20.415	18.7669	19.4384	20.1946	18.3983	20.1529	19.086	18.8686	17.2532	20.1486	19.4585	18.9492														7	7	7	20	20
Neural Wiskott-Aldrich syndrome protein	WASL	19.4086	19.7385	17.1611	20.4569	20.6077	20.5209	21.1448	19.2101	20.7948	21.4328	21.6298	20.7867	18.6329	19.7652	20.7018	20.425	19.4256	19.8298	17.6188	16.425	18.8065	19.3058	19.1568	19.4006	20.3059	18.4849	19.6537	20.416	18.5293	19.3222														8	8	8	31.3	31.3
Importin-5	IPO5	23.8308	24.5401	24.4906	23.5043	23.9857	23.9681	22.1938	21.8975	21.8164	24.6326	24.0203	24.1859	23.3109	24.0253	24.8668	24.3001	25.3844	25.6209	22.8618	23.6632	23.996	22.8773	23.5557	23.3306	23.1924	23.204	24.4434	23.8652	24.521	25.2066														52	52	50	66.5	66.5
Insulin-like growth factor 2 mRNA-binding protein 3	IGF2BP3	23.2846	23.1509	22.7992	23.4251	23.2736	23.3462	21.4182	21.6797	22.0453	23.278	23.6528	23.4185	21.5843	21.8049	22.5272	23.3533	23.0286	23.3814	23.1798	22.7023	23.3616	23.756	23.3117	23.2988	22.1776	21.9713	22.3187	23.4406	22.9849	23.5053														21	18	18	40.9	36.3
Phosphatidylinositol 4-phosphate 3-kinase C2 domain-containing subunit alpha	PIK3C2A	19.2628	20.886	18.9134	20.2002	18.7048	17.1945	22.5078	17.8807	20.1858	19.3204	18.8182	19.0014	19.8756	18.7938	20.465	19.0288	19.5349	18.6564	19.6654	17.9711	18.5251	19.8791	20.2887	19.2123	20.157	18.869	20.1772	20.4072	18.6199	19.4195														4	4	4	3.3	3.3
Agrin;Agrin N-terminal 110 kDa subunit;Agrin C-terminal 110 kDa subunit;Agrin C-terminal 90 kDa fragment;Agrin C-terminal 22 kDa fragment	AGRN	21.3932	21.3699	20.3142	19.6892	18.5799	16.5932	18.3419	18.1253	15.9091	15.7778	20.026	18.8295	18.3576	18.5925	16.1169	20.9617	18.7159	17.0305	21.3595	21.8608	19.9515	19.1033	18.0909	16.337	16.7202	18.2091	16.5486	16.9159	18.7376	18.3296														18	18	18	15.4	15.4
Procollagen-lysine,2-oxoglutarate 5-dioxygenase 2	PLOD2	22.7486	22.6998	22.0795	21.4439	21.0562	21.3359	19.3161	21.2863	21.0628	20.8483	19.4916	20.394	19.1471	20.0024	20.1169	20.9739	21.7698	22.0998	24.683	23.863	24.8469	22.587	22.7626	23.714	22.0607	20.151	21.4109	23.5929	23.9705	24.2738				+							A375_MNT1			26	26	26	37.6	37.6
Cytochrome c oxidase subunit NDUFA4	NDUFA4	20.386	20.692	19.0296	20.7247	20.493	16.8843	18.8953	18.3305	19.351	16.6455	17.8857	18.9498	20.6757	22.6065	19.822	20.5585	21.4121	20.0925	16.9871	19.5841	19.5465	17.8131	19.8179	20.0629	20.5391	19.462	17.9005	19.957	19.6235	17.7855														4	4	4	46.9	46.9
26S proteasome non-ATPase regulatory subunit 14	PSMD14	22.1872	22.9764	21.964	20.1197	22.9467	21.0158	19.9552	21.0099	20.555	20.5091	21.0617	21.1957	21.2142	22.9445	22.9312	22.121	23.4406	23.2077	20.0624	20.8709	21.8565	21.9938	20.5048	21.7649	21.5657	20.6907	22.4043	21.4407	22.8086	22.467														10	10	10	68.1	68.1
Zinc finger protein 593	ZNF593	18.7559	20.1246	16.7226	18.1816	20.2833	15.5321	19.7383	19.3255	19.6984	19.6317	19.7415	19.847	19.1775	19.1364	19.2891	19.3625	17.4722	19.339	19.2441	19.3579	19.7504	18.6378	18.4287	18.9979	17.0703	19.2855	19.0891	19.9819	19.1516	19.2748														3	3	3	46.3	46.3
U3 small nucleolar ribonucleoprotein protein MPP10	MPHOSPH10	20.4067	20.3878	21.1508	19.7327	18.6642	20.5921	20.0488	19.9608	19.7668	20.6184	20.7827	21.0735	20.1307	18.9092	19.6477	20.3511	20.0929	20.4813	21.3437	20.0975	21.0279	20.2312	20.697	20.8965	17.8217	19.9158	19.5041	19.8458	18.644	20.0022														8	8	8	18.4	18.4
Nucleolar protein 56	NOP56	24.5296	24.4507	24.7513	24.0676	23.8317	24.3128	23.1763	23.1554	22.6001	23.5554	23.5651	23.4769	23.9371	24.022	24.6193	24.3262	24.0879	24.6631	24.7947	24.1651	25.156	24.4306	24.2364	25.0993	24.2572	23.9632	24.929	24.2703	24.2772	24.806														36	36	36	61.8	61.8
Protein CYR61	CYR61	19.2822	20.9593	18.489	19.2614	17.8894	17.9763	22.1176	22.5296	23.4886	23.3049	23.391	23.667	19.5326	18.0716	16.4386	16.6961	16.3449	16.865	18.6996	21.3696	18.9475	16.9823	18.8413	18.3995	16.6463	17.423	20.1015	17.2798	17.8903	18.5955														14	14	14	50.1	50.1
Pirin	PIR	21.6989	21.8899	20.6759	24.5559	24.4461	23.8849	22.0307	21.0602	21.3918	22.2577	22.3136	22.3715	22.8348	23.0749	23.7442	19.7612	20.3241	19.8715	19.6686	19.7406	19.6612	23.1135	23.5197	22.4433	23.3752	22.5488	23.4741	20.126	19.9413	20.1874						+					A375_Hypoxia_MNT1_Hypoxia	+	Melanoma_Control	14	14	14	69	69
Importin subunit alpha-3	KPNA4	18.0066	21.9942	20.5281	21.052	22.081	20.5547	15.878	21.6288	17.4518	16.5321	17.5427	21.0303	21.7736	22.0592	21.6071	20.8658	21.8893	21.6254	21.8778	20.6452	21.4608	21.4203	21.3226	21.2483	19.3846	20.4173	21.0924	17.6893	21.7165	21.9244														11	11	8	33.4	33.4
Serine/threonine-protein phosphatase 6 catalytic subunit;Serine/threonine-protein phosphatase 6 catalytic subunit, N-terminally processed	PPP6C	20.6534	20.4285	20.64	18.9535	20.5809	21.4528	20.9437	18.5811	19.9324	20.7797	18.3097	20.9274	17.9008	21.4185	22.2966	16.5279	20.5705	21.9475	16.7384	20.2254	20.1368	18.0456	20.9915	20.9043	20.7829	20.6546	21.5292	18.5493	21.0479	21.4909														10	10	10	41.3	41.3
Lysosomal alpha-mannosidase;Lysosomal alpha-mannosidase A peptide;Lysosomal alpha-mannosidase B peptide;Lysosomal alpha-mannosidase C peptide;Lysosomal alpha-mannosidase D peptide;Lysosomal alpha-mannosidase E peptide	MAN2B1	20.5148	21.6987	18.1851	20.6363	16.7718	20.69	18.8155	17.8239	17.6035	20.3263	20.255	19.7353	20.5806	20.4633	21.4197	19.8406	19.8533	20.2228	20.5336	19.5053	20.2852	21.6267	20.5273	22.3091	21.6681	18.3812	20.8737	18.3543	15.9444	20.288														10	10	10	13.8	13.8
Ubiquitin-conjugating enzyme E2 C	UBE2C	20.3536	21.6667	21.1729	19.167	20.1412	19.086	18.9104	17.3722	17.4525	20.1615	21.0649	20.7475	16.333	21.588	21.1572	21	22.3576	22.1929	18.7366	20.2167	18.8584	18.7534	19.4122	19.2406	19.3887	20.3787	19.0788	18.908	20.8731	20.9041														10	10	10	67	67
Pyridoxal kinase	PDXK	21.7671	21.7774	21.5559	21.503	21.4348	20.9257	22.3308	21.8667	21.8273	22.9353	22.7149	22.4966	21.3787	22.3081	21.4273	24.0997	22.2923	21.817	20.5996	21.6128	21.5196	20.7669	20.8506	19.3072	24.5898	23.2246	21.3015	21.5817	22.1001	21.6464														12	12	12	61.2	61.2
Thioredoxin domain-containing protein 9	TXNDC9	19.1964	19.6119	19.9749	16.7774	19.5387	19.8562	19.9796	20.4272	21.7395	20.162	20.5524	20.1726	18.1683	19.8689	19.957	19.1911	20.2715	19.7654	16.9335	22.0029	19.3945	19.2965	18.9098	18.666	19.3489	19.5512	19.734	18.6	16.0815	19.4481														7	7	7	33.6	33.6
Glyceraldehyde-3-phosphate dehydrogenase, testis-specific	GAPDHS	17.9492	18.9115	16.7704	21.7842	21.8595	22.54	17.9354	16.0155	21.3835	20.9865	17.2957	18.1071	17.7395	18.6359	16.4507	19.2614	17.1341	17.9697	18.3569	18.3178	16.8388	21.2616	21.595	21.6051	16.6365	18.1695	18.3694	19.4797	18.5238	20.0622					+						SKMEL28_MNT1			10	9	9	35.5	35.5
Acyl carrier protein, mitochondrial;Acyl carrier protein	NDUFAB1	20.1117	21.4368	20.6895	18.3461	21.0039	20.1754	17.0557	20.8387	17.3112	21.0941	21.513	20.9727	19.0031	18.7584	20.9744	17.4997	20.9734	22.1605	19.2948	20.5771	20.6814	19.251	21.0417	20.943	18.0217	17.9807	20.5188	19.2512	21.2643	21.6275														4	4	4	17.9	17.9
Coatomer subunit epsilon	COPE	22.3518	22.1682	22.5935	21.1959	22.0929	22.406	22.9064	22.5078	18.0464	22.1182	22.3336	22.1442	21.9552	22.8582	23.1416	21.6854	22.8617	23.4799	21.7428	22.4583	21.771	19.4232	22.0146	21.3237	21.1954	22.283	22.442	20.9965	22.2293	22.9688														14	14	14	74	74
AP-3 complex subunit delta-1	AP3D1	21.5539	22.0305	20.1946	22.6299	21.8849	21.8378	21.4003	22.4999	20.2644	22.0447	20.938	21.8638	23.4063	22.1137	21.8158	21.834	23.0459	21.0368	21.1746	22.177	20.0768	22.7852	21.504	20.666	23.4307	22.4538	21.8304	23.2188	21.97	21.1034														23	23	23	30.8	30.8
Chromodomain-helicase-DNA-binding protein 1	CHD1	19.2445	15.9428	15.906	19.0942	16.4438	19.017	18.4212	19.1032	19.7785	18.0914	17.6431	19.2111	19.8002	19.612	19.8301	20.0742	19.7286	19.8154	18.8303	18.3305	19.7699	18.6086	15.8833	18.7282	19.3119	16.3931	19.3793	19.8922	18.6659	20.0133														10	10	9	9.4	9.4
Insulin receptor substrate 4	IRS4	16.9784	18.7798	18.5732	17.6118	16.6732	19.0098	18.5464	18.9906	17.3179	19.0705	16.8857	18.219	17.6157	17.1914	18.7709	24.3042	21.8851	22.1856	16.8805	19.1764	19.3838	17.5164	17.8906	17.8069	17.3445	19.0781	20.709	20.3969	18.93	20.7009												+	Melanoma_Control	20	20	20	24.3	24.3
Disintegrin and metalloproteinase domain-containing protein 10	ADAM10	19.584	20.7947	19.766	20.2483	20.6844	19.58	20.4983	21.1448	20.8438	19.3314	18.7143	19.5628	20.3857	20.4179	20.6177	18.9124	18.8252	18.8238	19.3563	18.8042	19.7831	19.7315	19.7973	20.4994	21.1411	20.336	20.9287	19.1997	18.032	15.3546														11	11	11	17.8	17.8
Programmed cell death protein 5	PDCD5	22.7227	22.3518	22.9319	22.8119	22.3976	23.2534	21.8586	22.2405	22.3286	23.1691	23.481	22.9778	22.8467	22.3161	22.8698	24.3834	24.0454	24.2273	22.3403	23.0249	22.6316	22.4097	22.4045	21.8859	22.7089	22.6479	22.7999	24.0866	23.7851	24.3135												+	Melanoma_Control	9	9	9	57.6	57.6
Protein arginine N-methyltransferase 5;Protein arginine N-methyltransferase 5, N-terminally processed	PRMT5	21.7586	21.0612	21.8268	21.6446	21.6054	22.5405	19.2567	20.3442	21.2161	21.0639	20.9645	19.7967	21.5866	21.42	21.7828	23.4775	23.6825	24.1396	21.4498	21.6062	22.1902	21.7215	21.5389	21.3815	21.7295	20.7402	22.015	23.2415	22.9542	23.7189												+	Melanoma_Control	23	23	23	44	44
Na(+)/H(+) exchange regulatory cofactor NHE-RF1	SLC9A3R1	20.6688	21.1209	18.1952	21.1183	20.48	20.3205	20.8023	18.6482	20.9392	20.4849	21.227	21.4642	20.6221	20.9294	20.1468	21.7115	21.3086	20.9439	20.3279	21.1667	19.7395	20.907	20.3276	20.4785	21.1742	20.8688	20.5971	21.7505	21.6109	21.0655														5	5	5	22.6	22.6
Tripeptidyl-peptidase 1	TPP1	21.1461	20.3742	20.2351	23.8923	23.2815	23.2224	21.2618	20.5318	20.7179	19.7241	20.8191	21.5456	21.3188	21.5714	23.005	21.1297	21.0739	21.0742	21.0816	20.8949	21.3035	23.822	23.7151	25.0689	22.9007	22.776	23.7188	21.2357	21.6999	21.8308														8	8	8	27.5	27.5
Transcription elongation regulator 1	TCERG1	21.4558	21.7907	21.2271	20.3782	21.094	20.2897	17.0323	15.6306	18.5498	21.2865	21.2337	21.2117	20.9621	21.0213	19.8445	21.7333	21.362	20.7804	21.6204	21.7433	21.4635	21.0963	21.2924	20.5308	20.5237	17.5781	20.8357	21.9427	20.3552	21.6597														18	18	18	19.8	19.8
Proteasome subunit alpha type-7	PSMA7	24.2766	24.9688	24.9073	24.4354	24.8186	24.8767	25.2315	24.9522	25.0752	25.0195	25.0305	24.613	24.1173	24.9933	25.3267	24.2735	25.0028	25.1445	23.9006	24.8065	25.1259	23.8993	24.6743	24.6029	23.9829	24.7057	24.9209	23.7787	24.8038	25.2835														24	24	24	80.6	80.6
Secretory carrier-associated membrane protein 3	SCAMP3	22.601	21.9449	21.6894	22.4722	21.4508	21.3645	23.0107	23.1098	22.9803	22.7472	22.1005	22.064	23.5624	22.7364	23.1816	22.3969	22.0238	21.8326	22.0307	21.9084	21.7846	22.9064	22.5062	22.5314	23.1193	22.0702	22.8903	22.4511	21.7696	21.8973														12	12	12	40.1	40.1
PDZ domain-containing protein GIPC1	GIPC1	21.2117	20.6295	17.4578	17.5938	20.9382	20.7287	20.1096	20.9905	20.4545	21.4111	21.4925	21.8224	22.1063	20.6684	21.5866	20.752	20.966	20.8389	20.0242	18.4911	19.4289	21.1526	21.077	20.6031	21.5074	17.616	21.424	18.0742	20.2489	20.4175														10	10	10	39	39
Histone acetyltransferase type B catalytic subunit	HAT1	20.7346	21.4562	21.0955	21.7255	22.0332	21.4893	18.354	19.5898	17.3659	16.5649	20.0483	20.6785	21.2955	22.7847	23.295	21.905	23.0921	22.8342	19.9696	20.7817	20.857	17.9015	20.8045	20.3251	20.5391	22.1178	22.2675	20.3528	22.6226	22.5852														11	11	11	43.4	43.4
Cytochrome b-c1 complex subunit 8	UQCRQ	20.2599	20.1192	20.4589	21.0926	20.5635	20.7718	19.957	17.741	19.6141	20.4994	20.7277	18.1542	20.7785	20.426	20.5939	20.5827	20.3958	20.5575	20.3604	19.6734	20.6126	21.8584	20.7761	20.828	20.718	17.8158	16.344	20.5263	20.44	20.3004														3	3	3	29.3	29.3
Hepatocyte growth factor-regulated tyrosine kinase substrate	HGS	21.6551	21.1858	21.6937	21.7731	21.3214	21.8665	22.2146	22.2061	22.3961	22.3619	22.4483	22.2715	22.9891	22.3242	22.5888	21.3354	20.9178	20.7644	21.4075	21.4035	21.2848	21.9447	21.0756	21.7463	22.7836	22.5566	22.9904	21.2823	20.7638	20.58						+					A375_Hypoxia_MNT1_Hypoxia	+	Melanoma_Control	14	14	14	17.8	17.8
Aurora kinase A	AURKA	18.9315	19.6109	18.503	16.7419	19.2884	19.4345	19.2815	19.6162	18.6504	19.37	19.4609	19.2555	19.9229	19.8833	19.7733	19.7076	20.2161	20.0808	17.8506	19.1439	17.0186	20.5921	17.6297	18.0798	16.443	16.9237	18.8117	19.7193	20.0329	20.3011														3	3	3	14.1	14.1
Protein phosphatase 1 regulatory subunit 12A	PPP1R12A	21.8527	21.8538	22.075	20.7938	20.8074	21.0083	21.7501	21.6721	21.7597	21.5004	21.7664	21.5854	21.2456	20.9249	21.1641	21.092	21.1487	20.8179	21.8005	21.6886	21.9369	20.5466	20.7263	20.5124	21.0943	21.6559	21.1231	20.9626	20.9974	20.5832				+							A375_MNT1			18	18	18	21.7	21.7
Heterogeneous nuclear ribonucleoprotein D-like	HNRNPDL	26.0452	25.5141	26.3289	25.3438	25.6373	25.6315	26.4962	26.7196	26.5325	25.0063	25.2068	25.1094	25.4881	24.6707	24.9689	26.1952	26.2443	25.8931	26.2975	25.48	26.2439	25.6867	24.8873	25.7046	24.8466	24.5256	24.965	25.8151	25.438	25.7415														33	31	3	74.6	74.6
Exportin-1	XPO1	22.8804	23.8594	23.1877	22.6734	23.5589	22.5613	21.7571	22.271	21.7443	22.9434	22.7404	22.411	22.3728	23.4576	24.1178	22.9385	23.7644	24.3947	21.9994	21.8956	23.3081	22.0347	22.808	22.4665	22.5225	22.0876	23.5657	22.8048	23.9013	23.9735														27	27	27	35.4	35.4
Spectrin beta chain, non-erythrocytic 2	SPTBN2	20.3287	20.1211	20.2442	20.1079	17.5542	17.7274	17.7493	19.6043	16.2828	22.4347	21.2643	18.1046	19.575	18.8746	16.2099	20.5697	20.8161	20.3395	20.9637	18.2495	20.7892	17.9872	15.2868	18.2917	19.1579	19.315	16.9836	20.8366	20.3393	21.3867														17	12	12	9.2	7.2
Plexin-B2	PLXNB2	19.5988	17.4383	19.3731	19.5369	16.8448	19.5452	17.8921	18.5808	19.8021	18.7488	19.8881	17.6812	19.1027	18.4058	18.0295	15.9345	18.8631	19.3146	20.2773	17.9036	19.8652	19.3454	19.1825	19.3301	19.2292	18.625	19.0897	19.5936	19.1653	19.2849														8	8	8	6.9	6.9
U2 snRNP-associated SURP motif-containing protein	U2SURP	22.7279	21.9378	22.3851	22.4675	20.9135	21.8883	18.5852	18.4203	19.3766	21.124	21.6014	21.9382	23.0854	21.8433	22.7586	22.8748	22.6052	22.7596	22.9617	21.3635	22.7231	22.8007	21.7659	22.4822	22.8646	22.0314	22.9261	23.0769	23.2538	23.1136														22	22	22	31.9	31.9
Synemin	SYNM	18.1499	16.8506	17.347	22.9904	23.1492	23.0154	28.3604	28.6085	28.8528	15.9066	16.2198	14.9936	14.4484	19.4306	16.0573	17.1977	14.3297	16.2657	18.7104	17.5109	18.4926	23.2339	23.4373	24.713	17.8239	15.3904	16.0089	15.1563	14.7082	15.9639							+				SKMEL28_Hypoxia_MNT1_Hypoxia			87	87	10	54.5	54.5
Phosphoribosylformylglycinamidine synthase	PFAS	23.183	22.3641	22.6158	23.4378	22.7241	22.8349	21.243	21.1463	19.1478	23.542	23.5262	23.7726	22.982	22.072	22.608	23.8755	23.5551	23.7502	22.6491	22.5329	22.4413	22.6572	22.2314	21.485	22.6459	22.3046	22.1416	23.6974	22.7755	23.4985														27	27	27	34.2	34.2
Serine/threonine-protein kinase DCLK1	DCLK1	17.7145	18.1457	17.584	19.1445	18.864	18.6369	18.4688	18.5513	19.2918	20.5318	21.2982	19.5878	16.7462	19.2876	17.2474	18.2619	19.8361	17.4534	18.8574	16.7836	17.5464	16.7108	16.9007	17.6503	19.6925	18.7898	17.9185	18.6806	18.6121	17.9181														6	6	6	24.2	24.2
U6 snRNA-associated Sm-like protein LSm1	LSM1	17.7693	18.1605	18.5871	17.7425	16.8778	19.1474	18.9717	17.0344	16.9261	19.0862	19.2304	19.3702	16.3899	19.3099	19.6253	18.7355	17.1805	19.8662	17.75	18.8126	19.2678	17.407	16.5946	18.6387	17.5243	19.1341	19.6063	17.8329	18.2273	19.5247														4	4	4	30.1	30.1
Niemann-Pick C1 protein	NPC1	18.5706	20.3204	19.8956	19.5332	20.5859	20.1769	18.1312	18.9963	19.6662	18.3315	19.1349	19.6745	20.1904	20.2011	21.6201	17.9333	17.832	18.6075	20.2634	19.435	19.3365	20.3821	20.2269	20.5456	21.071	19.2956	21.8139	19.3753	19.1066	19.1194														7	7	7	7.7	7.7
Sphingolipid delta(4)-desaturase DES1	DEGS1	19.5939	20.3383	19.8104	18.4614	17.5505	18.502	17.3675	17.5726	19.3976	17.9374	18.2655	18.4305	16.2629	17.7027	18.884	17.9275	20.2497	20.4564	18.5431	19.0164	20.6026	17.6581	17.6215	18.0847	20.5837	16.8495	18.9049	16.1276	17.453	20.7214														5	5	5	20.4	20.4
Secretory carrier-associated membrane protein 2	SCAMP2	18.9701	18.4088	17.8459	17.867	19.2569	19.0644	20.7752	17.1775	20.4788	17.2904	18.2438	17.5434	19.9529	19.3603	20.3613	19.0443	18.5259	19.1502	17.2112	20.241	18.7929	19.4841	19.2562	19.6784	19.5738	18.6719	20.2232	19.0443	19.2711	19.1695														3	3	3	13.7	13.7
Actin-related protein 2/3 complex subunit 1B	ARPC1B	22.8057	23.2112	22.8991	23.6078	23.9576	23.9032	24.0993	24.1975	23.8314	24.0404	23.9788	23.7262	23.4595	23.9092	24.219	21.6063	22.2352	22.4179	22.0329	22.6818	22.8814	23.1933	23.6117	23.1325	23.5074	23.307	24.2156	20.3902	21.6429	21.707												+	Melanoma_Control	25	25	11	58.9	58.9
Actin-related protein 2/3 complex subunit 2	ARPC2	20.0795	23.7459	21.8928	21.4785	23.9025	23.513	22.5576	21.4957	22.0528	20.7793	22.551	20.9881	20.4878	23.5114	24.4379	19.5027	22.6443	21.9523	18.2487	21.7925	22.1119	20.2094	22.3933	21.8871	20.2908	21.8331	24.5422	16.779	21.7797	22.1796														20	20	20	63	63
Actin-related protein 2/3 complex subunit 3	ARPC3	21.6244	23.3211	22.7868	22.6878	23.4061	23.3998	22.9291	22.5206	22.5249	23.7062	23.5943	23.5974	22.8381	23.6556	23.8833	21.7617	22.8535	22.7234	21.2654	22.439	22.5114	22.0037	22.991	22.5389	22.4768	23.6651	23.8091	21.2079	22.7006	22.6698														12	12	12	66.3	66.3
DNA-directed RNA polymerases I and III subunit RPAC1	POLR1C	21.2679	20.4805	21.3176	20.9405	20.3687	20.9931	20.9706	21.7297	21.5027	21.7179	21.7484	21.2915	20.1258	19.9538	20.7987	21.5491	21.6139	21.7326	21.5483	20.9219	20.9639	21.514	20.776	21.657	21.3523	20.4501	21.0795	21.3795	21.3982	21.189														10	10	10	41.6	41.6
Membrane-associated progesterone receptor component 2	PGRMC2	21.114	19.8694	20.9069	21.5971	21.5457	21.0135	21.2286	21.4302	20.8902	21.4383	21.4345	21.0247	16.0273	21.3929	21.2538	21.346	19.3104	21.0488	21.3277	17.453	21.6043	21.6723	21.1382	22.4981	21.277	20.2657	22.0174	21.3188	21.8766	21.3823														5	4	4	15.7	11.7
Prefoldin subunit 6	PFDN6	23.0906	22.6813	23.2271	22.3446	22.9783	23.1203	23.0537	22.5683	23.3605	22.8705	23.011	23.5505	23.5359	23.2177	23.1575	23.2784	22.9867	22.7221	23.0599	22.8589	22.8191	22.622	22.5179	22.0265	22.9652	23.0011	22.9612	22.6507	22.402	22.5255														12	12	12	66.7	66.7
WD repeat-containing protein 46	WDR46	19.8854	19.0294	20.5119	19.405	17.5344	19.0459	22.2196	15.6555	17.2432	20.2016	20.5085	19.9088	20.2061	17.7114	19.9195	20.404	19.5513	20.5135	20.1058	17.6606	19.7856	20.4947	20.1881	20.5023	20.16	16.9411	19.6414	18.4193	19.1375	16.3541														7	7	4	19.7	19.7
NF-kappa-B-repressing factor	NKRF	21.471	21.6132	21.4967	20.2313	20.3465	20.8829	19.5184	15.8964	21.0528	16.0293	20.6973	21.168	21.1531	21.1254	21.3085	21.3879	22.2297	21.8089	21.7244	21.6563	21.5207	20.4763	20.9095	21.2511	21.0083	21.4826	21.6121	20.6978	21.822	21.4939														18	18	18	34.2	34.2
Serine palmitoyltransferase 1	SPTLC1	20.0823	19.6519	18.6941	19.1069	19.5181	17.3747	16.1021	17.025	17.3388	17.9033	16.1659	20.0475	18.1667	19.5726	20.0757	20.0144	20.3604	20.572	19.4675	18.0903	19.7885	18.9556	18.6023	17.898	19.6432	19.8715	20.4018	20.0186	20.4321	20.698														5	5	5	15.9	15.9
UDP-N-acetylglucosamine--peptide N-acetylglucosaminyltransferase 110 kDa subunit	OGT	21.0583	21.2463	20.6237	20.3846	21.1562	20.6962	20.6581	21.0415	20.8367	20.411	20.5511	20.1883	21.283	21.5011	22.1186	21.3335	21.5001	21.7732	20.2978	20.2085	21.0403	19.5366	20.2193	20.1599	21.2744	21.0926	21.5144	20.4332	20.4464	21.2292														18	18	18	22.2	22.2
Type II inositol 3,4-bisphosphate 4-phosphatase	INPP4B	18.8774	17.9902	16.7096	21.8328	21.5472	21.3315	19.5762	19.4588	19.7304	19.3458	20.0458	19.0678	19.9126	18.955	18.9837	17.9569	17.2536	16.3654	19.0689	17.8246	18.7331	19.9915	20.5036	19.2643	17.8937	16.4472	18.5587	17.8512	15.4979	16.7041					+						SKMEL28_MNT1			11	11	11	19.2	19.2
Protein phosphatase 1G	PPM1G	24.2834	24.3983	23.7033	23.4153	23.1682	23.1442	22.7662	22.5621	21.8966	23.4107	23.6209	23.776	24.1597	23.7166	23.8073	24.0978	23.6976	23.7313	24.3641	23.9764	23.8622	22.9088	22.1241	21.8637	23.7744	23.3996	23.6129	24.2208	23.5392	23.9504														24	24	24	56	56
Phosphatidylinositol 3,4,5-trisphosphate 5-phosphatase 2	INPPL1	18.2523	19.0941	19.4238	20.1048	19.8687	20.1906	18.3484	17.6871	18.3199	19.3832	17.9396	19.458	15.5603	20.6422	21.1311	17.9642	19.0856	19.4217	16.5667	18.4068	19.2083	19.895	19.6725	18.7902	20.8904	20.7641	20.4446	19.0592	19.297	19.3013														12	12	12	15.6	15.6
Eukaryotic translation initiation factor 3 subunit D	EIF3D	24.291	24.741	24.6189	24.1999	24.8731	24.5334	25.2409	25.3748	25.3529	25.3126	25.2219	25.3131	23.487	24.2565	24.4435	24.593	25.429	25.2249	23.8753	24.9217	24.3817	23.7044	24.4992	23.8227	23.4241	24.4659	23.4377	24.4363	24.5133	24.762														35	35	35	70.5	70.5
Eukaryotic translation initiation factor 3 subunit H	EIF3H	21.778	22.8755	23.5115	21.265	22.4706	22.0689	22.1796	22.4069	22.6898	23.0235	23.1529	22.2897	21.482	20.6464	22.1209	22.1725	23.4924	23.4147	21.086	22.3083	22.6241	20.2943	21.4397	21.3123	21.5663	20.4081	21.8357	21.7249	21.9688	22.6578														20	20	20	50	50
Nuclear valosin-containing protein-like	NVL	18.9433	19.1023	19.1086	19.6923	17.9215	18.2853	16.9428	19.0707	19.0371	19.2323	19.8582	19.1237	18.1545	17.2549	17.9401	20.7162	20.7666	21.2375	19.273	18.7238	19.4716	18.1478	17.7156	18.9026	18.1056	18.4238	18.9854	20.655	20.0255	20.2354												+	Melanoma_Control	10	10	10	18.8	18.8
Syntaxin-7	STX7	20.9135	19.4559	19.503	24.6611	24.2241	23.7676	23.7367	23.6383	23.2191	21.8682	22.1373	22.2315	24.7161	23.341	23.7708	21.5259	20.7876	19.8582	21.0457	21.266	19.8608	25.4291	24.3464	24.7949	24.6891	23.7426	24.264	21.6252	21.2756	19.9439				+		+					A375_Hypoxia_MNT1_Hypoxia;A375_MNT1			15	15	15	64.4	64.4
DNA-directed RNA polymerase I subunit RPA34	CD3EAP	21.7096	21.1965	21.6685	21.1153	21.0423	20.9227	21.2079	21.2983	20.9149	22.1137	22.1111	22.3008	21.685	20.8197	20.9198	21.9371	21.4251	20.9858	22.3175	22.0815	21.3734	22.0362	21.6111	21.6884	21.7487	21.236	21.0837	22.1369	21.1924	21.5171														9	9	9	34.9	34.9
Prolyl 4-hydroxylase subunit alpha-2	P4HA2	23.0307	23.0822	22.2176	20.3155	20.1941	20.8955	23.8434	23.6244	23.5291	21.0618	20.7435	21.0114	20.5884	20.8864	21.6066	21.0884	21.7342	21.7112	24.5265	23.9566	24.8652	21.6251	21.7789	23.0285	23.1883	23.0302	23.9906	22.3261	22.2891	22.6746														21	21	21	50.1	50.1
Actin-related protein 2/3 complex subunit 5	ARPC5	22.3106	22.6244	22.2895	22.3922	22.6194	22.7407	23.8267	24.0806	23.943	23.1775	23.389	23.0309	22.7183	22.766	23.2577	21.5316	22.5754	21.8029	22.0616	23.141	22.1783	22.4145	22.5086	21.8365	22.8034	22.8698	23.1676	21.7143	21.9135	22.1316														9	9	9	86.8	86.8
DNA-directed RNA polymerase II subunit RPB4	POLR2D	19.0714	18.8498	18.4991	18.674	18.5068	18.0092	17.7003	18.0373	17.8981	19.0952	18.7354	17.6988	18.6758	19.4795	19.3748	18.9856	19.339	19.8259	18.9993	17.7263	18.913	19.0887	18.2433	18.4638	18.9641	18.8454	17.8773	19.5397	19.3395	19.6296														6	6	6	62	62
Fatty acid-binding protein, brain	FABP7	18.2152	17.6981	18.342	21.9089	21.9235	22.2383	18.1824	20.3627	17.3913	22.1393	22.3554	22.0253	17.314	17.1869	16.4555	17.5499	17.2005	19.7899	17.0642	18.3864	16.6559	20.9342	20.8231	19.9444	17.1837	18.267	18.145	16.7911	16.9747	16.3639					+						SKMEL28_MNT1			6	6	6	52.3	52.3
Pre-mRNA-splicing factor ATP-dependent RNA helicase DHX15	DHX15	23.9509	24.7631	25.005	23.5187	24.2676	24.4631	23.1602	23.4301	23.5728	24.0865	23.7579	23.6926	23.3859	24.4866	24.6349	23.7509	24.6962	24.8432	23.9397	24.9808	24.955	23.4919	24.5696	24.7645	23.2818	24.3973	24.6969	23.6228	25.041	25.1546														42	42	41	55	55
mRNA cap guanine-N7 methyltransferase	RNMT	20.4992	20.1153	20.3429	20.3457	20.5096	20.3343	19.1091	18.4201	18.6724	20.1019	20.3278	20.3712	18.5941	20.2987	21.0497	19.3099	19.1062	19.7423	21.0676	20.7672	21.5647	19.8269	20.6281	21.1975	20.8357	20.2474	21.3018	19.6745	19.3212	20.0661														7	7	7	20.6	20.6
Ribosomal RNA-processing protein 8	RRP8	20.439	20.6847	20.7466	19.76	19.7335	19.609	19.1899	19.5299	19.0278	20.2561	20.5383	20.261	21.0035	20.6421	21.0181	20.4503	20.6188	20.6141	20.8017	20.7205	21.3453	20.3177	20.1489	20.9846	21.314	21.0838	21.4656	20.7113	20.5994	21.0376					+						SKMEL28_MNT1			9	9	7	28.5	28.5
U4/U6 small nuclear ribonucleoprotein Prp4	PRPF4	22.7302	22.5441	23.0597	21.0656	20.9815	21.7017	22.8111	22.9135	23.0824	21.7489	21.5987	21.7904	22.6277	22.2142	22.6643	22.4334	21.8818	22.0004	22.857	22.5337	22.8819	22.0297	21.5135	22.4089	22.2954	22.2435	22.5945	22.4788	21.9033	22.5727														19	19	19	45.1	45.1
Cytoplasmic dynein 1 light intermediate chain 2	DYNC1LI2	20.6011	20.8538	20.0375	21.946	21.6832	21.0762	20.6051	20.1853	20.0105	21.1209	21.2384	21.8204	23.1729	21.8751	21.248	21.6943	21.5396	20.0362	20.3549	19.6411	19.5634	22.7288	21.913	20.5259	23.0682	23.052	21.3067	20.8189	21.1554	20.2616														18	17	17	50.8	48.2
26S proteasome non-ATPase regulatory subunit 3	PSMD3	23.2438	23.8744	22.8769	23.2328	23.7006	22.9459	20.57	21.3008	22.0809	21.8643	21.9763	21.5736	23.2475	23.7538	23.9061	22.9989	23.571	23.5213	22.737	22.8995	22.8071	22.9525	23.2726	22.9942	22.7211	23.1135	23.6271	22.7135	23.6411	23.6757														26	26	26	54.9	54.9
RNA binding protein fox-1 homolog 2;RNA binding protein fox-1 homolog;RNA binding protein fox-1 homolog 1	RBFOX2;RBFOX1	20.0725	20.0961	18.9585	19.7128	19.6909	17.0126	21.3919	19.6986	19.3127	19.8062	20.0789	19.9804	19.5106	19.2599	20.138	20.3082	20.1727	19.7521	19.3771	16.1424	19.9023	19.7281	19.8214	20.2936	19.6269	19.4073	19.6868	19.9209	20.1984	20.2019														9	9	9	26.9	26.9
Bifunctional 3-phosphoadenosine 5-phosphosulfate synthase 1;Sulfate adenylyltransferase;Adenylyl-sulfate kinase	PAPSS1	21.5441	21.8504	21.2826	21.8705	21.5603	21.6259	19.2267	17.729	18.0578	20.8335	20.7033	19.6361	19.4817	19.6996	19.8531	20.48	20.6518	20.7059	20.9669	19.6372	20.7282	20.4514	20.3085	19.7822	19.589	20.1392	19.7455	21.211	21.6437	20.7171				+	+						A375_MNT1;SKMEL28_MNT1			14	14	12	34	34
Centromere/kinetochore protein zw10 homolog	ZW10	19.7845	20.474	19.8712	19.6277	19.8253	19.8204	17.254	18.9905	19.4644	19.7902	19.4515	19.372	18.8644	19.19	19.5209	19.6663	20.5805	21.1119	18.9392	19.6005	20.2553	17.4639	19.1756	20.1382	19.1284	18.8133	19.343	18.5231	20.326	20.2185														11	11	11	21.2	21.2
U4/U6.U5 tri-snRNP-associated protein 1	SART1	22.4011	22.0068	22.1871	22.1808	21.5597	21.3757	20.8298	22.5202	22.7249	21.9416	22.1916	22.1887	22.2379	21.7101	21.4364	22.0528	21.7357	21.4239	22.7531	21.4286	22.0917	22.3062	21.5936	22.2913	22.067	18.4683	21.7921	22.314	21.2751	21.5592														20	20	20	32.5	32.5
Transforming growth factor beta-1-induced transcript 1 protein	TGFB1I1	18.682	16.3891	16.579	17.3123	17.8742	17.4311	17.6178	19.6284	18.5271	20.1335	19.9944	21.2236	18.7589	18.6773	18.8049	18.0833	16.4821	18.2842	18.9092	17.7625	15.6117	19.1952	18.5924	18.9183	19.3043	19.2137	17.2548	17.981	18.4812	17.9945														6	6	6	25	25
Heterogeneous nuclear ribonucleoprotein R	HNRNPR	24.9779	25.7936	25.8582	24.6787	24.8997	25.0054	25.1216	25.1131	24.8899	24.6826	25.0085	24.7161	23.948	24.4209	24.7635	24.726	25.5255	25.3	25.5131	25.2309	26.231	24.8936	25.3512	26.0403	24.2476	24.3329	24.8551	24.9208	25.5865	25.6264														42	35	35	56.4	48.5
U4/U6 small nuclear ribonucleoprotein Prp3	PRPF3	22.4454	21.6932	22.5405	20.5465	20.9476	21.0361	19.7384	21.0345	20.6384	21.3935	21.4983	21.4893	22.4666	22.0658	21.8239	22.2128	22.356	22.0719	22.8704	21.8506	22.5955	21.4555	21.3079	21.6753	21.987	22.0308	21.727	22.3977	22.2406	21.5538														15	15	15	26.9	26.9
Thioredoxin-like protein 1	TXNL1	23.8376	23.8347	24.136	23.6237	23.3617	23.9512	24.322	24.4395	24.1975	23.1483	23.5253	23.4694	23.8522	23.6035	23.8216	22.8985	23.0196	23.0861	23.2056	24.1516	23.3863	23.081	22.9797	22.7994	23.6295	23.5523	24.1147	22.8561	22.7335	22.8716												+	Melanoma_Control	16	16	16	56.4	56.4
Tumor protein D54	TPD52L2	24.4386	24.5374	24.5695	23.9699	24.085	23.9071	25.1254	24.9146	25.3231	25.1858	25.0687	25.0799	24.2133	24.4908	24.1733	23.838	23.5298	23.2842	24.117	24.8377	24.4695	23.7049	23.1128	23.0288	24.3492	24.4058	24.3583	23.5956	23.7302	23.6633												+	Melanoma_Control	19	19	3	84.5	84.5
Peptidyl-prolyl cis-trans isomerase H;Peptidyl-prolyl cis-trans isomerase	PPIH	21.3145	21.611	21.9116	20.8562	20.9765	21.1986	21.0172	21.7129	21.473	18.2935	21.3966	21.6	21.2943	21.6737	21.7697	21.2926	22.3547	22.0594	21.6448	21.9179	21.4424	20.5913	20.6864	20.8329	20.9016	21.6282	21.5433	21.0205	22.152	21.9007														13	13	13	89.3	89.3
Aflatoxin B1 aldehyde reductase member 2	AKR7A2	19.9063	21.6483	20.6433	21.9542	23.228	22.6043	21.4036	21.3105	22.0347	21.4835	21.9922	21.3782	20.1083	21.5267	21.4433	20.4713	21.7613	21.7568	20.1693	21.6799	20.5575	21.3734	22.946	21.924	20.2325	21.5253	21.5478	20.7604	22.4095	22.1221														11	11	8	34.8	34.8
Trans-Golgi network integral membrane protein 2	TGOLN2	20.2538	21.4169	19.5605	19.7902	18.8093	18.3663	18.5732	20.7289	16.4174	18.8143	19.1497	20.1195	20.0987	20.0585	19.1299	18.8653	18.4442	17.3502	18.8056	18.8949	20.1562	16.8207	18.7452	18.7022	19.9854	21.178	19.5502	18.526	19.7742	17.1983														10	10	10	34.3	34.3
Ragulator complex protein LAMTOR5	LAMTOR5	21.0444	20.0087	21.0819	22.0649	20.1459	20.8884	18.6356	21.0121	18.0432	21.8363	22.5738	21.5884	17.6259	20.1772	21.2767	21.8235	21.1483	21.1224	21.0488	19.8522	20.5372	21.2709	20.5077	21.2229	22.6396	17.9154	20.1533	21.4234	21.0183	20.5052														5	5	5	96.7	96.7
Density-regulated protein	DENR	22.6632	22.5401	21.8155	22.5601	21.9687	21.784	16.8423	21.7827	22.2341	22.0955	22.2844	22.2789	22.125	22.4732	21.7894	23.2028	23.1651	22.2708	21.7419	21.6036	20.1116	22.2042	21.6563	20.4087	22.4396	22.6903	20.9858	22.7261	22.9883	22.0454														10	10	10	58.1	58.1
Exportin-T	XPOT	18.682	18.9468	19.0664	16.3136	19.6177	18.4382	18.9949	19.8568	17.4461	16.7102	16.4903	18.6254	18.7835	20.4089	19.9525	18.6493	19.1943	19.5335	18.1355	18.0719	19.1069	17.9887	19.1325	19.2463	17.0004	18.4402	16.6161	16.5619	17.348	19.3851														5	5	5	8.6	8.6
Mitochondrial import inner membrane translocase subunit TIM44	TIMM44	20.7813	21.3567	21.8213	21.232	21.7948	21.6078	19.7362	19.5884	20.4619	20.8144	21.0943	21.3886	22.3102	21.5822	22.1567	21.9389	21.9384	22.411	21.2507	21.2336	22.1818	22.0379	21.4143	22.7085	21.666	22.0988	22.4996	22.3187	21.947	22.4949														18	18	18	36.7	36.7
Cytoplasmic protein NCK2	NCK2	17.4167	19.6047	17.537	18.6181	18.0464	15.9937	17.2832	19.6661	19.1127	20.0564	19.5929	20.365	18.9273	17.5914	17.0367	19.0666	19.169	19.0812	17.5138	20.2204	19.7015	20.7722	17.7996	16.7607	16.2845	19.4544	16.6634	17.6673	17.939	19.4397														8	8	7	31.8	31.8
Pleiotropic regulator 1	PLRG1	22.1915	21.7274	22.1359	21.491	21.2959	21.7476	18.4479	21.5206	18.3881	21.5065	21.3581	21.6522	21.7907	21.4717	21.7559	22.5732	22.3261	22.5665	22.2587	21.4012	22.1173	21.254	21.3827	22.0416	21.9704	21.3512	21.7201	22.4746	22.3264	22.8342														15	15	15	50.4	50.4
Protein regulator of cytokinesis 1	PRC1	18.0396	18.9847	19.0878	18.7453	17.8235	19.0787	19.6114	15.8556	17.8908	17.1898	17.0931	17.9434	18.6694	18.394	19.1715	19.3755	19.41	20.3252	17.7101	19.9041	18.5546	19.5014	17.8218	18.9201	19.2252	17.5907	20.5707	18.9249	19.7756	20.1626														6	6	6	20.6	20.6
Regulator of G-protein signaling 10	RGS10	18.3948	19.6889	19.1248	21.4203	21.3742	21.951	20.5252	20.4674	20.2357	20.7961	20.634	20.6385	21.7215	21.5843	20.9516	20.3234	19.8415	19.656	16.2428	20.4886	17.9009	21.357	21.2313	20.0514	22.0467	22.0178	21.3101	20.7038	20.8747	20.2067														8	8	8	48.5	48.5
NADH dehydrogenase [ubiquinone] 1 alpha subcomplex subunit 2	NDUFA2	22.0918	20.8647	21.2765	22.221	21.1661	21.5816	22.512	23.0008	22.9272	22.229	22.2128	22.3436	21.4025	20.5232	21.1253	21.5567	20.9931	20.7067	22.3951	21.7432	21.867	22.714	21.7213	22.7981	22.0256	21.1789	21.5372	22.1401	21.0752	21.309														5	5	5	55.6	55.6
Mitotic checkpoint protein BUB3	BUB3	24.0744	24.002	23.547	23.2859	23.4955	23.0055	22.9592	21.6691	21.6473	23.3397	23.4215	23.2901	24.3909	24.393	24.3824	24.2972	24.3345	24.1462	23.8659	23.9117	23.492	23.2226	23.423	22.7769	23.6138	23.9186	23.9996	23.9987	24.3388	24.2037					+						SKMEL28_MNT1			17	17	17	55.5	55.5
Alpha-actinin-4	ACTN4	28.5659	28.6926	28.7439	28.1293	28.1919	28.632	28.0117	27.6562	27.7985	28.3835	28.2567	28.3195	25.9278	26.0341	26.5415	26.3301	26.4876	26.7	28.0658	28.2481	28.8729	27.8269	28.1439	28.4653	25.7815	26.1168	26.5908	26.4315	26.6195	27.2953				+	+						A375_MNT1;SKMEL28_MNT1			108	108	31	85.9	85.9
Probable 18S rRNA (guanine-N(7))-methyltransferase	WBSCR22	18.8779	18.991	19.0149	19.2364	18.8807	18.8296	17.6619	17.9164	17.9923	19.1764	19.9642	19.3778	19.2649	15.449	20.5421	18.3625	20.6159	20.1732	18.4365	17.6602	18.0002	17.0521	16.4258	17.8808	18.8788	18.9827	19.3001	18.512	19.4743	18.6081														3	3	3	23.5	23.5
HIV Tat-specific factor 1	HTATSF1	21.1385	21.3984	21.2451	20.9958	20.411	21.0587	21.6563	18.581	20.8492	21.6439	21.7258	20.9589	21.9621	21.3735	21.6377	22.8749	22.9558	22.4948	22.0346	20.1563	21.0316	21.8681	20.7855	20.6389	22.3744	22.0241	21.258	23.1349	22.3508	22.7684														16	16	16	32.3	32.3
AP-1 complex subunit gamma-1	AP1G1	18.4871	19.9665	20.296	19.7795	19.8885	19.776	18.2972	20.2396	21.4388	18.2367	17.3957	19.2931	20.3902	20.6725	21.6111	20.2143	21.996	22.2563	19.033	19.9432	20.9263	18.9112	19.9021	19.6491	18.6567	20.2481	21.4112	17.8355	21.4216	21.8788														11	11	11	20.8	20.8
Small glutamine-rich tetratricopeptide repeat-containing protein alpha	SGTA	22.6202	22.2389	22.4537	22.8991	22.5495	23.054	17.8236	23.4278	23.5888	22.7913	22.8434	22.9409	22.4029	21.8718	21.9999	23.4576	23.3408	22.9346	22.3394	22.4378	22.2109	22.6854	22.1075	21.7055	22.4416	22.4958	21.9638	23.574	23.123	23.2421														13	13	13	36.7	36.7
Alpha-endosulfine	ENSA	22.8831	22.6292	21.2802	22.2246	21.4368	21.3206	22.816	22.6295	22.0314	22.5046	22.3421	22.5272	23.2575	22.2557	21.4846	23.494	22.9139	22.3887	22.3016	22.8677	21.2632	21.389	21.0112	20.9622	22.6508	23.085	21.7195	23.7589	23.5368	22.7021														12	12	10	82.1	82.1
Asparagine--tRNA ligase, cytoplasmic	NARS	24.7564	25.0953	25.0838	24.6495	25.1957	25.2468	23.5608	22.7794	22.0393	25.1492	24.7538	24.614	23.9778	24.4769	25.0259	23.1127	23.966	24.2014	24.2311	24.814	24.8683	23.8023	24.5558	24.1505	23.7079	24.2891	25.0459	23.1099	23.7466	24.1387														34	34	34	46.7	46.7
Cleavage and polyadenylation specificity factor subunit 5	NUDT21	23.2833	23.4546	23.7385	22.3984	22.7499	22.9194	22.6775	22.9246	23.0652	22.545	22.4697	22.8775	22.7145	22.4858	22.9588	23.2009	23.6822	23.8145	23.8375	24.2857	24.2001	22.8916	22.4259	23.1796	22.6815	23.106	23.2557	23.6625	23.5723	23.9312														13	13	13	65.2	65.2
U3 small nucleolar RNA-interacting protein 2	RRP9	21.7614	22.4072	21.9571	21.0814	21.0188	21.1241	20.9854	16.824	20.8769	20.9402	19.2558	20.5538	19.5217	21.9232	21.639	21.3878	21.5857	21.9411	22.085	20.6207	21.8518	21.4263	21.5821	20.2894	22.2236	21.7165	21.9234	21.4644	21.6061	21.3262														13	13	13	38.9	38.9
A-kinase anchor protein 8	AKAP8	20.5333	20.4906	20.1238	20.0821	20.3615	20.4167	18.7732	19.4312	18.523	21.2601	21.1683	21.1607	20.0163	20.7876	20.4592	20.6268	20.2855	20.0463	21.1945	20.7354	20.5329	20.8678	20.5805	20.612	20.7608	20.5983	20.3805	20.5075	20.6371	20.44														8	8	8	19.5	19.5
Calumenin	CALU	25.5287	26.1117	24.9982	26.8785	27.0599	26.7321	25.5243	25.321	25.4911	28.1543	28.1913	28.515	27.327	26.9096	27.5165	24.4684	24.1992	24.0985	25.9475	25.2531	25.6093	27.5638	27.3405	27.624	27.4816	27.0658	27.5237	24.7758	24.3563	24.5497						+					A375_Hypoxia_MNT1_Hypoxia	+	Melanoma_Control	34	34	6	67.6	67.6
Calumenin	CALU	20.0872	17.824	20.2019	18.2186	20.7926	18.4794	19.9928	20.9172	19.8168	23.4347	23.4864	23.3484	22.2638	20.6924	23.1549	18.905	18.4882	18.4711	21.209	19.6536	20.2434	17.8987	16.6569	19.1342	22.8403	22.0086	22.0718	19.1788	18.4551	19.1757														34	6	6	69.5	15.9
Putative adenosylhomocysteinase 2	AHCYL1	20.6006	21.1657	21.2647	21.4608	23.0055	22.5351	20.9613	18.735	18.3114	21.6692	21.6408	21.1487	21.4178	22.9304	23.1211	20.7892	22.4771	22.0312	18.7894	21.1946	21.2748	20.2136	21.273	21.1833	20.3401	22.196	22.3703	21.0811	21.0213	21.5279														20	20	11	43.6	43.6
NADH dehydrogenase [ubiquinone] iron-sulfur protein 5	NDUFS5	21.487	21.7686	21.4862	21.7735	21.6926	21.4289	20.9837	20.8289	21.5454	21.1541	22.8099	22.4218	20.6197	20.9769	19.9563	21.5121	21.7732	21.8126	21.8043	20.7634	21.0849	22.0217	21.7076	21.9898	21.8892	20.605	21.2295	21.5183	20.7104	20.3585														7	7	7	51.9	51.9
Double-strand-break repair protein rad21 homolog	RAD21	21.0715	20.6917	21.4337	20.6003	20.5357	20.8203	22.3841	22.4773	22.1296	21.4106	21.2984	21.5476	21.4959	21.1337	21.6908	21.384	20.9794	21.0719	21.7668	21.6603	21.9157	21.2879	20.7857	21.8633	21.7553	21.3255	21.7055	21.4819	20.9394	21.242														15	15	15	31.2	31.2
Mitochondrial import inner membrane translocase subunit Tim8 A	TIMM8A	22.2952	21.158	22.5986	22.5966	22.2298	22.4474	23.207	23.2191	23.5996	22.9505	22.8881	22.8652	22.4997	22.2708	22.2638	23.0174	22.2632	22.4478	23.1781	23.0576	23.0107	23.298	22.6677	23.1848	23.372	23.2434	22.471	23.6453	22.7483	22.8671														7	7	7	87.6	87.6
Putative pre-mRNA-splicing factor ATP-dependent RNA helicase DHX16	DHX16	19.9546	19.206	18.8571	19.6854	20.1607	19.2495	21.4023	18.4998	17.5299	19.026	16.6035	17.7266	19.184	19.7411	19.3273	20.5411	20.3995	20.0417	20.3329	18.1301	19.478	19.6366	19.373	18.9249	17.8534	17.7511	19.6195	20.6027	19.7672	20.0579														9	8	8	12.8	11.9
Phosphoribosyl pyrophosphate synthase-associated protein 2	PRPSAP2	20.0148	20.3189	20.5435	19.6589	20.5591	20.8225	18.783	16.8382	20.3805	18.0762	17.9402	19.1871	16.2138	20.2492	21.3952	20.6516	21.5234	22.358	18.6962	20.3782	20.5078	16.7653	20.544	20.0791	19.0717	20.7281	21.0722	20.4355	21.3404	22.4442														8	8	7	49.8	49.8
SWI/SNF-related matrix-associated actin-dependent regulator of chromatin subfamily A member 5	SMARCA5	22.9568	23.313	22.8618	22.3967	22.6936	22.2926	19.9744	20.1115	21.4023	22.951	22.6318	22.4175	23.4712	24.052	24.1154	23.6805	24.0433	23.9183	22.6215	22.2834	23.2897	21.8919	22.7665	22.8978	23.337	23.393	24.5925	23.4179	23.8515	24.2914														48	48	35	41.9	41.9
C-Jun-amino-terminal kinase-interacting protein 4	SPAG9	20.5029	20.9987	21.2946	22.2589	21.69	22.2817	20.9818	21.9918	22.134	21.8984	21.9043	20.9038	22.9158	22.7848	23.5523	22.3361	21.653	21.8057	21.4168	20.7564	20.8224	22.6443	21.2293	21.2044	22.8432	22.8707	23.0921	21.6305	21.1665	21.3857				+		+					A375_Hypoxia_MNT1_Hypoxia;A375_MNT1			37	37	37	35.7	35.7
Lysine-specific histone demethylase 1A	KDM1A	20.6029	20.3143	20.5535	19.9696	19.6402	19.7125	19.2957	19.0612	19.9911	18.8924	20.2326	18.7739	20.9728	19.8722	20.232	20.5719	21.164	20.9514	20.8123	20.2141	20.3332	16.2307	20.5649	20.6929	19.694	19.6661	20.1524	20.6523	21.0733	21.1528														13	13	13	22.9	22.9
TBC1 domain family member 4	TBC1D4	19.751	17.0628	18.1382	18.0122	18.0695	19.6699	19.667	18.9484	19.9302	19.8689	18.8867	18.6482	18.2274	18.6018	18.6967	19.9241	17.5583	19.7678	19.3229	19.2177	17.2269	19.127	19.4898	17.5694	17.6744	17.9057	17.9994	20.0443	19.7816	20.0672														6	6	6	6.2	6.2
Long-chain-fatty-acid--CoA ligase 4	ACSL4	21.436	21.8606	20.901	22.2679	22.7376	22.5897	20.0994	19.509	19.1941	21.3342	21.3544	21.1347	19.1504	20.5407	21.535	20.9469	21.1878	21.4638	20.3696	19.574	21.0082	21.9015	22.8244	22.6201	20.8122	21.1515	21.6992	20.4675	20.0684	20.7316														24	21	21	45.5	40.3
Sorting nexin-3	SNX3	22.7708	22.1076	22.4948	23.2852	22.7312	23.179	24.0139	23.7723	24.159	24.0132	23.9326	23.7141	23.3553	22.6792	22.8896	23.3864	22.4885	22.8046	22.0897	21.9813	21.9744	22.6181	22.0851	22.2615	23.2919	22.6065	23.1372	22.4139	21.8924	22.1177														17	17	15	88.3	88.3
Protein O-GlcNAcase	MGEA5	21.2632	21.1173	21.0135	19.557	19.7801	19.861	17.4873	20.3654	20.8184	20.6896	20.9032	19.3312	20.4675	21.2424	22.0994	20.3051	20.884	21.1608	19.6414	20.9574	21.1787	19.1036	18.7683	18.458	20.7988	21.1155	20.5877	20.2781	20.5114	20.681							+				SKMEL28_Hypoxia_MNT1_Hypoxia			15	15	15	27.8	27.8
Cyclin-T1	CCNT1	19.9289	19.239	18.7102	20.0075	18.8396	18.442	16.3539	18.3546	19.2048	18.6405	16.8656	18.8991	16.6844	19.1528	18.5883	18.3291	18.3938	19.0863	19.6004	17.9935	19.1492	18.6757	19.0478	18.9559	18.8123	17.7609	18.0205	16.1433	18.1323	19.7114														4	4	4	12	12
Procollagen-lysine,2-oxoglutarate 5-dioxygenase 3	PLOD3	22.5335	22.9491	23.0192	24.0205	24.7607	24.0619	23.3725	23.0609	21.5155	22.5806	22.1736	21.9102	22.0798	21.8986	22.6868	18.6828	21.2123	21.9425	23.441	24.0368	24.2272	24.2662	25.199	25.6168	21.7354	22.0235	22.6793	19.4936	21.0367	22.2816														38	38	38	66.3	66.3
Perilipin-3	PLIN3	24.7311	24.3414	24.212	24.7327	24.2843	24.6728	25.1406	25.0134	24.541	24.5546	24.8408	24.95	24.4486	24.153	24.5135	23.6415	23.27	23.5416	24.1351	23.953	24.2897	24.2466	23.9858	23.6632	24.7058	24.234	24.6012	23.977	23.3669	23.6922												+	Melanoma_Control	26	26	26	79	79
Protein arginine N-methyltransferase 3	PRMT3	16.7716	18.6831	19.8426	18.1759	20.3305	19.201	17.9519	17.8177	20.4219	16.0372	17.2015	16.5836	18.2754	19.238	18.796	19.0499	20.4372	20.6175	17.0314	18.0046	18.9054	17.8273	17.4243	18.1339	17.4554	19.1723	17.9301	17.7186	19.0838	20.3259														6	6	6	16.9	16.9
Importin subunit alpha-7	KPNA6	17.3036	22.0838	21.9509	21.4408	22.4323	22.0263	18.4123	21.2533	21.8143	21.6838	22.369	21.535	21.4968	22.8888	23.0233	21.3416	23.1645	22.6453	20.1217	21.4038	21.5326	18.6337	22.2564	21.9499	20.7678	21.8933	22.6765	20.9119	22.1752	22.3419														18	18	14	39.7	39.7
UDP-glucose 6-dehydrogenase	UGDH	22.8226	23.3592	23.3303	24.8606	25.6001	25.4994	25.6145	25.6865	25.4492	23.3401	23.6116	23.5124	21.9189	22.7828	23.5367	22.5045	22.7191	23.2026	23.0155	23.7418	24.041	23.9168	24.8759	24.4531	22.4895	23.3397	23.3944	21.6624	22.3082	23.2075														29	29	29	76.5	76.5
Leupaxin	LPXN	21.1568	21.2792	21.0094	24.2419	23.693	24.0489	18.1328	19.8195	19.4325	20.7734	20.8338	20.8962	18.0947	18.1542	19.2108	17.1108	17.274	17.2112	20.2766	21.0259	20.8639	23.5606	23.4886	22.4313	19.5069	19.9056	17.9926	19.9661	19.2895	19.1893				+	+						A375_MNT1;SKMEL28_MNT1			13	13	13	40.7	40.7
Sorting nexin-2	SNX2	22.5558	22.2616	22.6266	23.3351	23.0676	23.586	23.3987	23.5397	23.4185	22.576	22.5032	22.6055	22.8808	22.4515	22.9551	23.1055	23.0125	23.1508	22.3284	22.6964	22.6577	22.6735	22.3873	22.6343	22.5714	22.5137	23.118	23.0552	22.9461	23.1097														22	22	20	42.4	42.4
General vesicular transport factor p115	USO1	22.1907	22.5866	21.6585	22.8158	22.8438	23.0717	20.7764	20.8703	18.9685	22.6617	22.5168	22.8022	21.1258	21.3075	21.0194	22.1078	22.6929	22.3059	21.9035	21.0692	21.9533	22.6574	22.4849	22.8612	21.5306	21.3726	21.6883	22.6012	22.8506	22.5007					+		+				SKMEL28_Hypoxia_MNT1_Hypoxia;SKMEL28_MNT1			24	24	24	38.5	38.5
Target of Myb protein 1	TOM1	19.8606	19.6281	18.9826	22.4164	22.2233	21.613	22.7507	22.7695	22.2919	21.2045	22.2884	22.6529	24.2783	24.1127	23.8544	21.4004	20.9009	20.1377	18.1443	19.5073	19.5449	22.8681	22.555	22.0385	24.2516	23.6884	23.5669	21.4189	20.1162	20.7818				+	+	+					A375_Hypoxia_MNT1_Hypoxia;A375_MNT1;SKMEL28_MNT1			12	12	12	27.8	27.8
Coiled-coil domain-containing protein 22	CCDC22	19.3737	18.6077	18.984	19.1733	18.7089	19.6298	18.5671	20.332	18.4781	16.3816	17.652	19.5975	15.2535	18.8818	19.179	19.4146	18.8031	19.2422	18.4368	18.2018	18.4537	19.2344	19.3716	19.3021	18.607	19.6524	19.1338	19.4894	20.0342	18.9887														10	10	10	22.3	22.3
Polyglutamine-binding protein 1	PQBP1	23.8087	23.045	22.2289	22.701	22.0952	20.9809	22.3864	20.5175	16.6091	22.3369	23.0248	22.8416	23.0658	22.1497	21.7605	23.8117	23.1641	22.0691	23.4893	19.8633	22.0771	22.8923	22.1642	21.5796	22.6549	18.424	21.2902	23.9942	22.253	21.9098														7	7	7	47	47
PRA1 family protein 2	PRAF2	18.3761	21.9024	20.1136	17.7202	18.5536	18.6765	18.9184	15.5732	20.0657	19.8263	20.22	15.8028	19.6359	18.8665	17.9561	20.4323	19.4837	19.5255	17.2353	19.831	20.161	19.5139	17.9354	19.1796	18.2035	17.1907	17.9527	20.3464	18.6736	19.2101														5	5	5	21.9	21.9
H/ACA ribonucleoprotein complex subunit 4	DKC1	22.6021	22.5628	22.6386	22.0718	21.8365	21.9146	21.4166	21.6929	20.9792	22.421	21.8299	21.9823	22.666	22.3451	22.3505	22.728	23.1096	22.7696	22.6923	22.8925	22.8952	22.1333	22.4686	22.6721	22.5286	22.5054	22.7711	22.3948	22.8999	22.923														19	19	19	48.8	48.8
Endothelial differentiation-related factor 1	EDF1	22.5612	22.1329	22.4868	22.7757	22.0785	22.1483	22.007	23.4826	23.2992	22.6089	22.6157	22.609	23.3629	22.7653	23.3456	23.6126	23.5195	22.8904	21.5784	21.7628	21.5131	22.0299	22.0032	21.2737	23.2048	23.0299	23.0248	23.0897	22.7958	22.9368						+					A375_Hypoxia_MNT1_Hypoxia			7	7	7	48.2	48.2
DnaJ homolog subfamily A member 2	DNAJA2	22.7785	22.8013	22.5974	21.8261	21.2161	21.5581	21.5022	21.8322	22.3902	22.6117	22.8128	23.0178	22.6714	21.6032	21.4453	23.1151	23.201	23.0294	22.9386	22.3343	22.2485	21.7395	21.3452	20.8165	21.9225	22.1292	21.0904	22.9707	22.8745	21.7271														17	17	17	53.6	53.6
Protein CutA	CUTA	21.6591	22.9592	21.9697	23.5218	24.1936	22.461	23.6322	24.3999	25.0127	22.4919	25.0309	24.8944	24.0123	24.694	23.7837	23.2071	24.367	23.1005	22.1049	23.5615	21.6666	24.0779	23.8602	21.7238	24.5225	24.3659	22.6121	23.9817	19.0173	22.5411														6	6	6	47.4	47.4
Prefoldin subunit 1	PFDN1	21.7226	21.3544	21.5681	22.007	21.8533	22.0894	21.579	21.4792	22.8052	22.35	22.4821	23.145	22.4504	22.0128	21.9703	22.16	22.0247	22.0311	21.5616	22.0787	22.026	21.7371	21.2443	20.8101	22.2003	21.7913	22.396	21.8349	21.5687	21.3051														8	8	8	52.5	52.5
Protein phosphatase 1 regulatory subunit 11	PPP1R11	17.9645	18.6974	18.6395	16.9317	18.9393	15.9242	21.0799	21.5985	21.5294	20.17	20.695	18.5976	17.2239	19.8054	19.2054	20.0829	16.8928	17.8002	18.6018	20.3076	18.0714	16.8987	16.5801	20.3753	17.7558	19.865	18.9083	18.2397	17.4929	16.4635														3	3	3	37.8	37.8
Microphthalmia-associated transcription factor	MITF	20.2721	16.4706	17.6715	21.616	21.2603	21.1444	22.1391	22.3352	22.0988	21.6331	21.7973	22.1083	22.9094	22.4279	22.1798	20.7053	18.2463	16.9389	20.5049	17.1929	16.5721	21.2667	20.8856	21.4856	22.6643	22.5601	22.2704	17.5227	19.4727	18.5458														5	5	5	17.2	17.2
WD repeat-containing protein 1	WDR1	25.1114	25.5637	25.6292	25.5642	26.1475	26.2602	26.9559	27.1994	26.8689	26.105	25.7848	26.0464	25.4971	26.0468	26.4402	24.1155	24.418	24.4874	24.4057	25.5917	25.4431	24.8888	25.6049	25.2823	25.3255	25.8969	26.3687	24.0401	24.2656	24.8775												+	Melanoma_Control	48	48	15	73.6	73.6
Rho-associated protein kinase 2	ROCK2	22.8006	22.8593	22.3342	22.1642	22.0583	22.0424	21.0589	20.3651	20.7042	22.1283	22.1912	22.2417	21.2248	20.5397	21.4981	21.1181	21.755	20.7851	21.8628	21.4883	21.8587	21.9643	21.4892	21.3556	21.1127	20.0536	21.2716	20.3636	20.3162	20.6617														32	32	28	30.8	30.8
Copine-3	CPNE3	23.2876	23.9247	23.8179	23.0686	23.3769	23.4461	22.1744	22.0792	21.1944	21.766	22.3092	21.5507	22.6075	23.267	23.8049	23.3372	23.9389	24.4388	22.4036	23.0622	23.8718	22.3739	23.2406	23.4748	22.2163	22.6379	23.756	22.9203	23.9284	24.4														22	22	21	47.5	47.5
E3 ubiquitin-protein ligase BRE1B	RNF40	19.5959	16.3746	19.4928	19.2323	17.0639	19.0548	19.9556	19.216	19.7234	19.649	19.2733	19.1101	19.7178	19.4672	20.0173	20.9052	20.3214	20.5449	19.7839	20.0802	19.245	18.2327	19.8292	18.154	20.0196	19.8227	19.698	19.9353	20.3288	20.3169														14	14	14	21.1	21.1
Gamma-glutamylcyclotransferase	GGCT	19.9227	21.0251	20.6371	20.047	21.0698	21.1031	21.8843	22.1542	21.5666	19.8171	21.0767	19.9715	16.7859	21.0989	21.4784	20.3189	21.7174	21.3658	19.8809	20.81	19.8454	16.3107	20.6294	19.0122	19.8754	21.2281	21.184	18.9985	21.3077	21.1005														10	10	10	67.6	67.6
NADH dehydrogenase [ubiquinone] iron-sulfur protein 7, mitochondrial	NDUFS7	20.6156	20.9363	20.9538	20.4889	16.4122	20.9317	17.3877	19.9502	19.1078	20.1291	17.4776	16.4373	20.8584	16.978	20.7525	21.1996	20.548	20.6908	20.9682	20.8833	21.5795	21.9915	17.781	22.2048	21.4192	18.501	22.2955	20.4554	20.904	20.3898														7	7	7	35.7	35.7
NADH dehydrogenase [ubiquinone] iron-sulfur protein 2, mitochondrial	NDUFS2	20.3985	21.4073	19.8738	20.6865	21.664	20.7047	16.2331	18.6564	20.472	16.877	17.8785	18.5999	16.0343	18.1098	21.1231	20.8944	19.957	20.8737	19.7593	18.9448	19.5943	20.5267	21.4107	20.7632	16.9752	20.2723	20.5048	19.6745	20.1469	20.711														9	9	9	26	26
Zinc finger protein ZPR1	ZPR1	20.5761	20.1784	20.9746	19.5066	19.2769	19.4715	20.3092	20.0438	18.1515	21.2702	21.8066	21.5861	19.3818	19.4689	19.4125	20.8394	21.3529	20.8359	20.1903	21.1046	20.5322	18.3642	18.6177	19.1	19.0037	20.1417	19.1926	20.646	20.2769	19.9611														13	13	13	39.2	39.2
Protein NipSnap homolog 2	GBAS	20.4247	20.5799	19.9168	21.4404	20.7668	20.4164	16.5034	20.6373	18.8986	20.4909	19.8526	18.5097	21.2115	21.3542	21.4671	20.2621	20.1431	21.3958	19.8889	19.4676	19.5295	21.559	21.5616	20.8099	20.8169	20.8321	20.1882	20.3691	20.8497	20.56														7	7	6	39.5	39.5
Programmed cell death protein 6	PDCD6	21.2455	17.6544	21.4404	21.0126	21.3117	20.7706	21.0425	16.7581	19.2432	22.9843	23.1951	22.8271	20.5486	21.2877	21.3626	20.6502	20.9642	20.8629	21.8104	21.0798	21.9427	21.217	20.2	20.7658	20.7064	17.7515	21.9192	20.5817	18.3398	21.0761														8	8	8	64.6	64.6
V-type proton ATPase subunit G 1	ATP6V1G1	21.5795	21.696	21.1682	23.0462	22.0701	22.4734	22.5731	23.4174	23.513	23.9882	23.5285	23.2369	23.0547	22.737	22.7166	22.148	21.4925	21.6553	20.5005	21.4973	21.1491	21.8727	21.8733	21.6584	22.7419	22.8541	23.5024	21.3631	21.5354	21.6718				+							A375_MNT1			7	7	5	64.4	64.4
Vacuolar protein sorting-associated protein 4B	VPS4B	21.6409	21.1772	21.5692	21.216	21.5114	21.7081	21.4239	19.6784	21.3433	21.5451	21.5657	21.9673	21.1644	20.9272	21.0342	20.694	20.8077	20.9802	20.6485	21.1924	21.0493	21.0457	20.8057	20.4087	20.904	20.6795	20.9081	20.3998	20.1037	20.4854														11	11	9	38.3	38.3
Core histone macro-H2A.1;Histone H2A	H2AFY	25.0976	24.9317	25.1744	24.292	24.0098	24.3666	24.2189	24.313	24.0217	23.855	24.027	23.568	24.8279	24.6592	24.9496	24.687	24.4707	24.7537	25.6131	25.0688	25.6809	24.6715	24.5188	25.6806	24.8319	24.3312	25.489	25.0759	24.8793	25.5096														25	25	23	62.9	62.9
SH3 domain-binding glutamic acid-rich-like protein	SH3BGRL	20.2876	20.8321	19.2016	22.5348	22.8995	22.2257	20.8693	20.0952	19.9475	21.9231	22.5574	22.1999	23.0097	23.2818	23.6683	21.9045	22.164	21.9286	18.0507	18.1176	20.0925	20.9528	21.6879	20.7396	22.5951	23.2753	23.1974	21.1173	21.0493	21.7272				+							A375_MNT1			15	15	15	91.2	91.2
NADH dehydrogenase [ubiquinone] iron-sulfur protein 6, mitochondrial	NDUFS6	21.7173	21.0628	21.3534	21.8627	21.1088	21.0215	21.517	22.131	21.9806	21.0639	21.5798	22.1546	21.8428	20.5522	20.7655	21.4871	20.6006	20.5822	22.3362	21.2581	21.7171	22.0749	21.1368	22.0156	21.6313	20.6077	20.9471	21.9484	20.9913	21.1594														5	5	5	58.1	58.1
Peroxisomal membrane protein PEX14	PEX14	19.9066	19.5232	19.2203	20.3732	19.5678	20.307	17.1808	18.7891	18.2157	17.2299	18.8991	18.9182	18.2786	18.9917	19.3445	19.7287	19.2868	19.2199	19.2789	19.3523	19.4391	21.2864	20.7194	20.9334	19.3711	18.8746	18.8885	20.0091	19.673	19.2506							+				SKMEL28_Hypoxia_MNT1_Hypoxia			5	5	5	24.9	24.9
Vesicle-trafficking protein SEC22b	SEC22B	23.5835	23.357	23.7199	24.4113	24.4279	24.5	24.0213	23.5373	23.7696	22.8435	22.796	23.0194	24.3943	24.2968	24.5629	22.9474	23.1439	23.2975	23.8837	23.8515	24.2582	24.9484	24.9679	25.457	24.2582	24.2837	24.6041	23.2393	23.5564	23.5619				+							A375_MNT1			14	14	14	51.6	51.6
Transforming acidic coiled-coil-containing protein 1	TACC1	22.4952	21.3035	22.0187	21.5274	21.3746	21.0652	21.6004	17.8736	18.7331	22.2221	23.1277	22.3508	23.0422	21.4287	21.5393	21.1145	18.9037	20.8752	21.6523	21.8107	21.3591	22.2894	21.151	20.9749	22.9008	23.0492	21.9187	20.1089	19.0382	20.3719														13	13	12	21.8	21.8
Metaxin-2	MTX2	21.3038	20.6483	19.6806	21.3367	21.7899	20.5149	17.7337	20.3081	19.6522	20.3262	20.7542	19.9613	20.8715	21.8231	21.2106	21.0609	21.6348	21.9397	20.2288	20.1657	20.1921	21.4598	21.97	21.6892	20.139	21.6756	21.0426	21.2884	23.0132	20.8362														10	10	10	50.6	50.6
Vacuolar protein sorting-associated protein 26A	VPS26A	19.5731	20.8354	18.8788	20.8172	21.4291	19.6108	17.2371	21.3875	16.2279	20.368	20.0842	19.6709	21.0487	21.9565	21.5211	20.0523	20.4822	20.8623	19.4199	19.9804	19.3861	20.205	21.1294	19.9	20.4227	21.0556	22.1072	18.5774	20.4075	20.2621														7	7	7	28.7	28.7
NADH dehydrogenase [ubiquinone] 1 beta subcomplex subunit 1	NDUFB1	20.9703	21.2787	20.7643	20.4215	20.843	20.8038	20.4063	17.3928	18.5255	21.0439	21.0488	21.1526	21.5329	21.3986	21.6182	20.863	20.8967	20.9454	21.7981	21.282	21.0468	21.0623	21.0815	21.4948	21.3321	21.454	22.1237	20.7915	20.7499	20.9253														5	5	5	70.7	70.7
Mitochondrial-processing peptidase subunit beta	PMPCB	22.3718	22.8605	22.5319	22.4109	22.5548	21.9476	21.8799	21.9882	22.5154	21.6747	21.6346	21.959	18.9872	22.1617	22.4365	22.6721	22.726	22.8021	22.3997	21.996	22.0507	22.72	22.7309	23.0965	22.435	22.2779	21.6053	22.5474	22.5061	22.0226														15	15	15	38.9	38.9
PC4 and SFRS1-interacting protein	PSIP1	23.9335	23.5203	24.0768	21.3922	21.1507	22.0455	17.7292	21.067	20.6461	22.7959	23.1259	22.7467	21.1484	20.9095	22.2154	23.0411	22.7343	23.529	24.6633	23.1371	24.5309	21.7599	21.4883	22.7684	20.6555	20.5799	22.1245	23.4615	22.8009	23.7042														25	25	24	40	40
Erlin-1	ERLIN1	21.4958	20.9879	20.3138	20.7644	20.9687	20.0196	17.4364	20.2477	19.354	19.7654	20.9395	18.2577	20.5432	19.8374	19.8898	19.5022	19.6698	19.7903	21.4575	19.4245	21.1794	21.1195	20.7416	21.1837	20.6575	19.1488	19.4861	19.9401	19.5952	19.8977														8	6	6	24.3	20.8
NADH dehydrogenase [ubiquinone] iron-sulfur protein 3, mitochondrial	NDUFS3	20.7167	21.0868	19.859	21.0352	20.9618	19.7291	18.2696	21.1291	18.167	21.2779	21.3198	21.1852	20.0854	20.4541	20.9392	19.9456	21.3186	21.3911	19.8701	19.0909	20.2983	20.0838	21.3437	21.5896	20.0849	20.4679	20.2072	19.7696	21.1395	20.6971														12	12	12	39.4	39.4
Serine/arginine-rich splicing factor 10	SRSF10	23.3873	23.0867	23.3898	22.8268	21.7679	21.9795	22.2905	21.5719	22.3818	22.4875	22.7697	22.5879	22.6263	21.433	21.4956	23.4507	22.754	22.4095	24.0295	22.0032	23.5248	22.7945	20.8629	23.2738	22.7531	21.2732	22.6116	23.6475	22.7021	23.0765														10	10	10	50	50
Heat shock factor-binding protein 1	HSBP1	22.3649	23.0122	14.6099	21.0591	21.8239	19.6168	16.7922	19.8324	17.6406	18.7871	18.8699	16.3953	17.2757	20.4143	20.8341	21.1599	17.6066	21.0002	17.9154	19.0882	20.1444	20.0651	16.7583	18.5886	19.9357	15.8904	20.6045	17.3769	18.7588	20.4796														4	4	4	73.7	73.7
Barrier-to-autointegration factor;Barrier-to-autointegration factor, N-terminally processed	BANF1	24.1925	24.6538	24.4922	23.877	24.2577	24.0027	23.5834	23.2512	23.481	24.1727	24.1028	24.2696	22.929	23.465	24.5109	23.9028	24.3155	24.5795	23.733	23.201	24.1643	23.5676	24.0846	23.8819	23.3052	23.0664	23.5703	23.9681	23.6419	24.6695														15	15	15	85.4	85.4
Splicing factor 3B subunit 1	SF3B1	24.5959	24.6511	23.7984	24.058	23.9956	23.3407	22.0174	22.6304	22.1398	23.5601	23.6479	23.6076	23.9571	24.0714	24.4616	24.6232	24.735	24.3987	24.4063	23.2684	24.2843	24.0501	23.9278	24.5233	24.1578	23.8266	24.3009	24.5182	24.5747	24.8442														48	48	48	47.7	47.7
Cold shock domain-containing protein E1	CSDE1	23.7816	23.7452	24.2485	23.9028	23.9208	24.242	23.2943	23.8481	23.8069	23.8302	23.6295	23.851	23.3269	23.1963	23.2124	24.4006	24.4536	24.5209	22.6088	23.9965	23.1898	23.3389	23.0892	22.659	22.8719	22.9051	22.7172	23.3425	23.0929	23.4278					+						SKMEL28_MNT1	+	Melanoma_Control	32	32	32	40.6	40.6
Interferon-inducible double-stranded RNA-dependent protein kinase activator A	PRKRA	19.5488	19.1889	19.5361	21.6549	21.3117	21.6584	18.0145	19.459	20.5292	21.3524	21.012	21.0927	20.8388	18.8311	20.407	20.3843	19.9797	20.1398	19.6961	16.8749	19.3404	21.4237	21.0059	20.9004	20.7458	19.5951	20.4381	20.4304	18.4682	21.0399														10	10	10	50.5	50.5
Ribosomal protein S6 kinase alpha-5	RPS6KA5	19.5241	17.6042	18.2857	18.7269	18.5445	20.254	19.6617	15.681	19.6492	19.5471	17.3644	18.0167	16.3172	19.3711	18.1185	18.6054	17.4215	17.4573	17.4753	19.9883	17.4469	18.8164	18.5694	18.2703	19.0191	18.079	17.537	19.3122	17.8573	17.6579														4	4	4	10.7	10.7
Nucleoplasmin-3	NPM3	21.7513	21.2266	22.8216	21.0268	21.0323	21.883	22.4499	22.9141	22.8114	22.2077	22.5579	22.1162	22.1445	21.7501	22.3071	22.4867	22.7143	23.2745	22.53	22.4185	23.0372	21.5561	20.9345	22.121	22.0528	22.0447	22.1225	22.559	22.4021	23.0492														7	7	7	64.6	64.6
Acyl-protein thioesterase 1	LYPLA1	20.8221	21.4433	20.4115	21.224	21.6373	21.9879	20.8668	21.3436	16.2546	21.0391	20.9446	20.7143	19.866	21.4063	21.3662	20.7839	21.689	21.8977	20.3889	20.5478	20.7439	20.679	21.0178	20.8073	20.5056	20.6628	20.8523	20.786	21.1036	21.4701														10	10	10	75.7	75.7
U5 small nuclear ribonucleoprotein 200 kDa helicase	SNRNP200	23.9564	24.5493	24.4977	23.2371	23.8092	23.7584	23.1639	22.9876	22.6919	23.7823	23.4224	23.0026	23.4227	23.9307	24.5256	23.9719	25.0516	25.1891	23.8828	23.9191	24.6409	23.3467	24.196	24.5878	23.355	23.5656	24.1948	24.0359	24.6925	25.2385														70	70	70	39	39
TIP41-like protein	TIPRL	21.8664	22.3485	21.8336	21.4412	22.0545	20.9378	20.6247	18.7958	20.7163	21.5063	21.2561	15.4107	21.5759	21.2251	22.5079	21.9569	22.8284	22.6623	19.931	20.9785	21.6065	19.9562	21.0137	20.1186	20.9324	20.7843	20.3376	20.9987	23.2849	22.5303														9	9	9	47.4	47.4
Nuclear pore complex protein Nup155	NUP155	20.9581	21.4776	21.6025	21.148	21.763	21.105	19.0783	20.9923	17.6206	21.0267	21.1495	20.0349	20.4534	21.6108	21.8556	21.7521	22.124	22.8726	21.5408	21.323	21.8922	21.005	21.8569	22.0482	20.7848	20.125	22.1171	20.2658	22.3576	22.8629														22	22	22	22.5	22.5
WD repeat and HMG-box DNA-binding protein 1	WDHD1	17.5536	19.1359	19.2887	19.1561	19.8806	19.355	18.6588	17.8338	18.6585	19.992	19.8383	20.205	20.3788	20.0509	20.5651	20.626	20.366	20.7527	19.1522	17.9341	19.1181	20.1806	19.4547	19.4644	19.4892	18.8003	20.208	20.4968	20.5417	20.9274														14	14	14	23.3	23.3
Cartilage-associated protein	CRTAP	20.619	19.8136	19.9745	19.9941	20.3049	20.4011	16.2221	19.3963	16.9274	20.0838	19.6402	19.5828	20.1773	21.1557	21.0558	20.3449	20.4491	20.8426	19.9621	20.1824	20.1981	20.1784	20.987	20.9392	20.4193	20.0335	20.9521	19.9586	20.445	20.7308														10	10	10	25.7	25.7
Calcium-binding mitochondrial carrier protein Aralar1	SLC25A12	18.9754	18.7761	18.7177	19.5568	19.5788	20.1523	18.5981	20.1003	18.4914	18.3933	18.7718	21.4812	19.5984	19.2333	20.5811	20.011	18.0054	19.5134	16.5616	19.1443	18.913	19.9567	20.5127	21.0808	19.043	18.7576	20.7036	19.3769	19.906	18.804														15	6	6	26.6	15.1
Ribonuclease H2 subunit A	RNASEH2A	18.207	19.0359	15.0201	18.4013	19.0967	19.2425	19.0476	19.3541	20.4334	19.5928	19.2745	20.5646	17.6478	17.4622	19.5557	18.9215	19.1331	20.5676	17.0551	18.6338	20.66	16.5298	19.0129	19.2529	18.9268	17.7996	19.5309	18.9729	17.6291	20.1853														6	6	6	36.8	36.8
Cell division cycle protein 123 homolog	CDC123	19.3172	18.7238	19.3263	18.0667	17.4894	19.0534	18.8488	17.4489	19.1211	17.7615	15.9998	17.1912	20.3682	16.8684	19.7161	19.6	21.1582	21.2873	18.4076	17.4866	18.9111	16.8721	18.5333	17.9456	19.8153	18.8883	18.9862	16.7696	19.1458	18.9841														8	8	8	31.2	31.2
Eukaryotic translation initiation factor 3 subunit G	EIF3G	23.2771	24.0821	23.48	23.767	23.7702	23.6807	23.8364	23.449	23.541	24.3035	24.5303	24.7251	23.6269	23.2716	23.4651	24.0502	23.946	24.0591	22.1277	22.5959	22.875	23.0814	23.6956	22.2352	22.9533	22.9423	22.8067	23.4551	23.5342	23.7669														18	18	18	69.1	69.1
Eukaryotic translation initiation factor 3 subunit J	EIF3J	19.1594	22.0836	22.4637	20.6685	21.8026	21.2782	19.9203	21.5803	22.3894	21.2868	22.1806	21.5374	20.9634	21.7692	22.1586	21.0896	22.2759	21.4188	20.7685	21.1932	22.3328	20.0185	20.7593	20.7458	20.9517	20.9395	22.0744	19.5353	21.5971	21.379														14	14	14	47.3	47.3
Carbonyl reductase [NADPH] 3	CBR3	21.2259	20.1645	20.085	23.4952	23.2033	23.353	22.1191	22.0643	21.2564	22.9332	23.2999	22.6341	21.7884	20.7018	20.9806	20.7006	20.4893	20.2243	20.8939	20.8579	21.3028	22.4062	22.266	21.8597	21.7708	20.699	21.4261	21.4747	21.1823	21.2955					+						SKMEL28_MNT1			14	11	11	63.5	50.2
Isocitrate dehydrogenase [NADP] cytoplasmic	IDH1	23.0295	24.1434	23.4397	25.1595	26.0815	26.1554	24.6166	24.7081	24.5073	25.0913	25.2476	24.8728	26.9783	27.8756	28.3083	23.2659	23.9362	24.0901	21.9856	23.01	23.6212	24.1658	25.461	24.7827	26.7662	27.8689	28.3433	23.0147	23.7993	24.3319				+		+					A375_Hypoxia_MNT1_Hypoxia;A375_MNT1			40	40	39	80.9	80.9
Signal transducing adapter molecule 2	STAM2	18.9408	17.8927	19.2327	17.2371	18.5155	18.8034	20.1187	20.649	17.968	20.6119	20.6406	20.1825	19.897	18.9855	19.4071	17.9858	17.8218	17.7793	20.2623	18.078	17.6082	17.787	18.9668	18.9527	18.0463	17.7295	20.0148	20.1783	18.6574	18.0791														7	5	5	15.4	11.8
PRA1 family protein 3	ARL6IP5	20.6905	20.923	19.7436	22.7127	22.1894	21.3081	19.2236	18.9076	18.4854	20.9586	21.0266	21.1595	18.5217	16.9919	20.067	19.8097	20.002	20.6728	20.1503	19.0583	19.9223	22.2435	22.1278	22.3277	19.3005	18.6368	18.615	19.5367	20.6154	20.0411							+				SKMEL28_Hypoxia_MNT1_Hypoxia			6	6	6	25	25
Pre-mRNA-splicing factor SPF27	BCAS2	20.9751	21.1043	22.1772	20.1509	19.7777	20.9182	20.3351	20.616	20.7413	21.4576	21.0083	21.7976	20.5981	20.2051	21.1431	21.6572	22.0463	22.3969	21.629	21.5169	21.6991	20.6404	20.0281	20.6094	21.0382	20.4814	20.9564	21.6174	21.6861	22.1653														14	14	14	79.6	79.6
DnaJ homolog subfamily C member 8	DNAJC8	22.4438	21.8615	21.4564	22.1772	22.2464	21.8924	22.3629	23.0135	22.3996	24.3598	24.5525	24.3124	21.8825	21.7563	21.9226	23.8557	23.7918	23.9534	21.1012	21.9209	21.6571	21.8268	22.0265	21.2684	20.9571	21.0863	20.534	24.0763	23.6609	23.9148														21	21	21	68.4	68.4
Survival of motor neuron-related-splicing factor 30	SMNDC1	21.1221	21.2315	20.9877	20.4494	20.4232	20.0624	19.9158	21.2177	19.7751	20.663	21.0471	21.0049	17.8663	20.3021	20.2994	21.8088	22.3522	21.7457	21.1763	20.5623	20.477	20.7852	20.838	20.0074	17.5116	20.6139	20.6402	21.6645	21.8796	21.0012														7	7	7	40.3	40.3
ATP synthase subunit d, mitochondrial	ATP5H	24.9108	25.0031	24.5174	25.4899	25.516	24.8853	24.5074	24.7016	24.2749	25.0466	25.5322	25.5652	24.7832	24.9592	24.6904	24.7071	24.66	24.4047	25.1372	24.189	24.6985	25.9376	25.7111	25.7886	24.8854	24.826	24.9113	24.7717	25.056	24.4719							+				SKMEL28_Hypoxia_MNT1_Hypoxia			21	21	21	96.9	96.9
Flotillin-1	FLOT1	20.9457	21.7482	21.6556	21.7692	21.6333	22.1375	20.3821	22.1845	21.8161	20.1396	20.5795	20.0113	20.6018	20.9897	21.8885	21.3228	21.1418	21.0766	21.7907	21.3544	21.9017	22.4245	22.1486	23.5139	21.7679	21.5417	21.83	21.4748	21.4951	21.4369														18	18	18	54.1	54.1
ATP synthase subunit g, mitochondrial	ATP5L	22.186	21.0635	23.0834	22.7837	22.1819	23.9588	21.6965	21.0975	21.2976	21.5689	21.4184	21.8125	23.0253	22.7272	23.6043	22.2338	22.6765	23.4446	22.8591	23.498	23.9946	23.2863	22.5638	24.9467	22.6171	22.9017	24.0748	22.4452	22.8282	23.5896														8	8	8	64.1	64.1
Carboxypeptidase D	CPD	19.9689	19.6435	19.9346	19.2132	18.9826	19.0607	21.9798	19.7829	20.9821	18.7351	16.9552	17.5232	17.7849	17.719	19.1458	19.059	17.8091	18.6906	20.1074	19.6631	19.6574	18.0188	17.963	19.6849	19.7276	18.9573	18.9917	18.8549	18.9612	19.4255														4	4	4	6.9	6.9
Glutaredoxin-3	GLRX3	22.8486	23.8916	23.9013	22.2522	23.2608	23.1231	22.8992	23.1488	22.7486	22.9823	23.2104	22.9704	21.5173	23.5286	23.4631	22.83	24.5289	24.8119	21.4378	23.5231	23.1114	21.6943	22.8438	21.6269	21.212	23.2555	22.8258	22.0694	24.1865	24.6969														19	19	19	75.5	75.5
Ribosomal L1 domain-containing protein 1	RSL1D1	24.706	25.1379	25.7416	24.3915	25.2452	24.9128	22.8049	22.5527	22.6344	24.3499	23.5337	24.4542	23.9203	25.1238	24.5572	24.7666	25.2366	25.1771	24.7179	24.9159	25.1926	24.6151	25.3551	25.939	24.2461	24.4857	25.0378	22.8004	23.5667	23.0997														33	33	33	53.1	53.1
ATP-dependent Clp protease ATP-binding subunit clpX-like, mitochondrial	CLPX	22.0137	22.2182	22.3611	21.7647	21.7554	21.725	21.8601	16.2398	21.7519	22.0599	22.1567	22.0558	22.1607	22.3976	22.2776	21.9664	21.7216	21.5663	22.0267	21.9026	21.3192	21.9612	21.6495	21.8432	22.1831	22.1322	21.2642	21.3427	21.5058	21.1306					+						SKMEL28_MNT1			20	20	20	43	43
Probable cytosolic iron-sulfur protein assembly protein CIAO1	CIAO1	20.331	19.5465	20.4379	20.5596	20.2177	20.0921	19.1553	18.5716	19.3901	19.6484	19.0022	21.4293	18.0328	20.1795	20.6124	16.7481	21.0449	20.7497	19.0582	20.2553	19.9732	18.5323	19.8303	19.3445	19.0749	20.247	20.1528	17.1849	20.0588	20.3321														7	7	7	35.7	35.7
AN1-type zinc finger protein 5	ZFAND5	19.1901	19.0451	18.7757	18.5076	16.445	16.953	17.1523	20.1429	17.9137	18.9855	20.2259	19.7351	17.7031	20.158	19.5771	19.7027	19.149	19.2815	18.4617	17.7386	17.8539	17.776	17.8053	16.4259	19.4191	18.9628	19.4473	18.8033	19.4666	17.2329														4	4	4	37.1	37.1
Signal recognition particle subunit SRP72	SRP72	22.7924	23.7049	23.4668	22.3484	23.4371	23.0702	22.7216	23.0319	21.6158	22.4125	23.6029	22.1565	19.9486	21.131	22.4517	22.7134	24.6428	24.3523	22.0594	22.6895	23.8991	21.6168	23.4917	22.2215	18.8653	22.3547	21.7387	22.4815	23.7104	24.2632														32	32	32	59.6	59.6
Metastasis-associated protein MTA2	MTA2	23.9557	23.7944	23.7775	23.3065	23.4685	23.5458	22.7078	23.3846	22.4801	23.5588	23.4175	23.6168	23.171	23.1591	23.6302	23.9154	24.0035	23.6867	24.0485	23.8387	24.0465	23.6068	23.8327	24.0947	23.1438	23.2562	23.8058	23.6039	23.5619	23.8439														30	30	27	57	57
Serine/threonine-protein kinase 10	STK10	19.7351	19.9811	19.6671	21.2648	20.423	20.6458	18.8318	18.877	18.4544	20.3292	20.0922	20.1715	17.3418	19.7756	20.2402	18.4617	19.3806	17.7082	19.3824	19.102	19.6207	20.6685	20.2302	19.4465	19.5631	17.3363	20.3651	18.1266	17.7263	18.1474														12	12	12	16.5	16.5
Serine/threonine-protein kinase D3	PRKD3	17.8872	19.0935	19.1237	19.0381	18.5903	18.4432	16.8313	19.4527	20.0826	21.6879	17.0113	18.7339	20.9764	21.1552	22.303	19.3717	18.6972	18.5773	18.221	17.6436	18.8563	18.1491	18.4223	18.2619	20.3795	20.9244	21.0427	20.0012	16.9255	18.6734					+		+				SKMEL28_Hypoxia_MNT1_Hypoxia;SKMEL28_MNT1			10	10	7	16.2	16.2
Mitochondrial import receptor subunit TOM70	TOMM70A	23.8221	24.3314	24.115	22.5462	22.4396	22.6378	22.5778	22.4499	21.9011	22.8508	23.0381	23.1234	23.7711	24.0138	24.1877	23.4935	23.8706	23.8659	24.2221	23.3827	24.3921	23.1915	23.0825	23.4242	24.117	23.5765	24.2028	23.5765	23.4274	23.7143					+						SKMEL28_MNT1			31	31	31	67.4	67.4
Unconventional myosin-Id	MYO1D	15.2821	16.2956	17.9734	21.5844	21.5458	21.6071	20.6774	20.1785	19.509	17.0532	18.0853	19.7524	22.8795	22.8016	24.5746	19.7053	18.9172	20.0344	18.0163	18.2374	18.1976	20.8739	21.624	23.0306	24.0628	22.7348	24.855	19.2104	18.5847	20.2547				+		+					A375_Hypoxia_MNT1_Hypoxia;A375_MNT1			30	30	30	35.6	35.6
E3 UFM1-protein ligase 1	UFL1	18.131	18.8782	20.1211	20.2437	17.4061	21.1408	20.8184	18.5132	17.8773	17.9784	17.8	19.0271	20.4906	20.5504	21.3465	19.5648	20.2893	21.4085	19.4534	19.5076	20.2076	21.3425	20.3456	22.4927	20.3231	20.8367	21.9639	19.7053	20.2938	20.9963														16	16	16	24.3	24.3
Erlin-2	ERLIN2	21.6741	21.2989	20.9506	21.9211	21.5317	20.9825	21.8001	20.8933	19.1063	17.4939	20.9152	20.7535	21.4168	22.2103	22.0928	21.9119	21.3994	21.3094	21.8009	21.3691	20.9687	21.6866	21.5884	22.1325	22.5718	22.0496	21.916	21.3566	21.6138	21.4054														12	12	10	42.5	42.5
Pre-mRNA-processing factor 6	PRPF6	23.0717	23.6205	23.4704	22.9055	22.8415	22.7645	20.589	22.2766	21.1814	22.7698	22.6316	22.4923	22.9317	22.8124	22.8423	22.7487	23.072	22.9011	23.3832	23.0621	23.6768	22.8507	22.8474	23.4109	22.6863	22.8102	23.2325	22.914	23.19	23.1654														41	41	41	57.3	57.3
Glutaminase kidney isoform, mitochondrial	GLS	23.0844	23.8544	23.5998	24.356	25.2112	24.8948	20.0395	20.3234	19.7268	23.3065	23.6855	22.926	22.4722	23.0448	23.4868	21.9993	22.7108	22.7046	22.7527	22.9469	23.4359	24.1598	25.3107	26.079	22.3877	23.0562	23.5309	21.9619	22.6917	23.0111														34	34	4	59	59
Ubiquitin carboxyl-terminal hydrolase 19;Ubiquitin carboxyl-terminal hydrolase	USP19	20.8651	19.8541	20.4664	20.4446	20.3627	20.1621	18.6214	19.0426	20.0933	19.6452	19.9303	19.662	16.0301	20.4961	19.7932	20.7823	19.6813	20.1508	20.0807	20.3513	19.7449	20.1718	20.4859	19.4811	20.0575	19.7676	19.9498	20.3949	20.3081	19.8113														16	16	16	25.4	25.4
AP-2 complex subunit alpha-2	AP2A2	19.5682	20.3795	20.2453	18.392	20.8858	20.3454	17.1606	19.0311	17.7765	18.2668	18.6399	20.4356	17.5892	19.4732	19.9562	17.3881	21.6943	21.7118	16.8485	20.1964	20.4375	17.5991	21.0083	20.8524	16.6931	17.9834	19.9673	20.4766	16.9865	21.3951														18	13	13	30.9	23.3
Protein HEXIM1	HEXIM1	21.8058	21.4735	20.9672	21.3243	20.6492	20.7006	21.4323	21.0255	20.0657	20.7063	20.9879	21.309	21.9215	20.9225	20.3361	21.2079	21.2677	20.2029	22.4575	21.3651	21.5324	21.1454	21.0151	20.608	21.603	21.6245	20.8473	21.758	21.5295	20.7699														7	7	7	32	32
E3 ubiquitin-protein ligase UBR5	UBR5	20.8458	21.448	22.3542	20.7648	18.8532	21.0666	20.0132	19.8761	17.7368	21.6511	17.0998	19.9638	17.0653	17.5008	21.136	16.5769	17.1592	20.952	21.4185	19.4659	21.7721	20.6781	20.9065	20.6269	18.1742	17.7038	20.7281	21.2289	21.2382	21.1927														11	11	11	6.4	6.4
Splicing factor, arginine/serine-rich 15	SCAF4	20.2234	19.2733	20.3738	20.1234	18.8735	17.0415	18.5319	19.0805	18.7322	20.4404	17.0356	18.0903	17.1455	15.8729	19.8302	21.3882	20.3311	21.2992	20.2323	17.1536	20.2438	18.4773	16.0948	20.1042	17.244	18.9422	20.0778	18.2417	18.8261	21.8944														9	9	8	12.9	12.9
NADH dehydrogenase [ubiquinone] 1 beta subcomplex subunit 6	NDUFB6	19.7403	20.256	20.1289	19.3118	20.0784	20.2123	18.8454	19.6556	19.5128	19.9714	19.932	21.3569	18.0693	21.4714	21.1397	17.9031	20.9774	19.5607	19.722	20.4852	19.9184	20.128	19.9442	21.0824	19.9632	20.3199	20.4381	17.0006	21.1458	19.1143														6	6	6	50	50
NADH dehydrogenase [ubiquinone] 1 beta subcomplex subunit 4	NDUFB4	20.9897	20.6723	17.3405	20.868	20.6732	17.4651	20.7988	20.6531	20.6371	20.9132	21.4453	20.9043	20.6868	20.6132	20.8203	20.829	20.4632	19.9451	21.2401	20.7203	16.2216	21.1171	20.6864	21.3002	20.9267	20.3613	20.8579	20.2056	20.1513	20.4361														4	4	4	44.2	44.2
NADH dehydrogenase [ubiquinone] 1 alpha subcomplex subunit 7	NDUFA7	20.2214	20.3907	20.4952	20.3216	19.7949	20.5478	19.7151	19.7176	19.8189	20.9227	20.5474	20.6257	19.8755	19.8374	20.367	20.7531	17.8296	19.5052	20.8294	19.8834	20.9079	21.1217	20.315	20.8908	21.0561	19.8007	20.5816	20.5268	19.764	18.8457														7	7	7	67.3	67.3
LETM1 and EF-hand domain-containing protein 1, mitochondrial	LETM1	22.8882	23.3181	23.3717	22.3775	22.7599	22.5891	20.0918	20.4547	19.3467	22.2998	22.2806	21.7305	22.8703	22.8756	23.7065	22.6244	23.2758	23.3681	23.3321	23.0647	23.8881	22.8201	23.0232	23.746	22.9711	22.7839	23.6761	23.0693	23.3715	23.6768														27	27	27	43.7	43.7
Zinc finger Ran-binding domain-containing protein 2	ZRANB2	21.8614	21.779	21.1842	21.9449	21.5588	21.3916	21.3753	21.5977	22.0006	21.2571	21.2314	21.2973	22.2717	21.4549	21.0232	22.964	22.4732	21.6064	22.7844	21.6058	21.5292	21.8996	21.5006	21.1525	22.2215	21.7233	21.3947	23.3495	22.8945	22.2722														11	11	11	26.6	26.6
Chromosome-associated kinesin KIF4A	KIF4A	22.9245	24.0118	23.5796	17.0786	22.3646	17.1064	15.5834	18.7669	18.426	22.9683	22.5931	23.0584	22.9122	23.506	22.1866	23.3354	22.7404	22.7635	23.3531	23.184	17.6051	18.3116	22.275	19.7242	19.2184	23.1895	22.6148	22.4028	23.8956	23.1197														16	16	16	17.7	17.7
Histone acetyltransferase KAT7;Histone acetyltransferase	KAT7	17.4537	16.3257	18.2441	19.7364	18.1808	19.6386	18.162	17.7226	17.5741	17.9731	16.1659	19.7256	18.3589	18.1597	18.2662	17.8277	19.264	18.9132	18.7421	18.4048	18.2013	19.6045	17.1041	18.732	16.0544	17.9031	19.2645	18.1727	18.1956	18.3213														6	6	6	17.8	17.8
Vesicle-associated membrane protein-associated protein B/C	VAPB	21.8754	21.8066	21.9563	22.4227	22.1521	22.3858	21.5179	20.9562	20.4819	23.1212	22.8145	23.3471	22.6798	22.2152	23.1576	21.8744	22.144	22.4659	21.9534	21.0313	22.3856	22.8776	22.0905	23.2225	22.7807	21.5401	23.3861	22.392	22.1817	22.4192														13	12	12	49.8	49.8
Peptidyl-prolyl cis-trans isomerase FKBP9	FKBP9	19.6655	19.4411	17.4381	21.0529	22.0833	19.4073	19.2718	21.5964	18.1116	20.0276	19.9922	17.741	19.4393	19.2163	18.5097	18.7401	18.4215	17.3469	18.949	18.3157	16.9493	20.2643	21.6824	20.8245	19.4705	18.98	16.6511	19.3323	17.8782	16.9022														8	8	8	16.8	16.8
6-phosphogluconolactonase	PGLS	22.4093	21.8685	22.3587	23.7105	23.1205	23.3415	22.8665	22.1957	22.4666	22.9704	22.8899	22.223	22.7061	22.0023	22.3862	22.8071	22.5518	22.6229	21.7366	22.8569	21.7662	23.0005	22.5357	22.0383	22.5093	22.6279	22.4324	22.6696	22.4152	22.6905														17	17	17	88.8	88.8
Structural maintenance of chromosomes protein 2	SMC2	22.9016	22.6646	22.9279	22.1847	22.1433	22.5186	20.6546	20.1732	20.658	22.0343	22.282	21.2553	23.1709	23.3169	23.4573	23.0653	23.2446	23.118	22.4762	21.6746	22.6729	21.7075	21.6383	22.1733	22.6599	22.1358	23.1249	22.9036	23.0235	23.252					+						SKMEL28_MNT1			32	32	32	36.9	36.9
Acyl-protein thioesterase 2	LYPLA2	21.0958	22.8387	21.5015	16.4785	23.0352	21.3467	21.0401	21.5618	18.1843	19.9996	19.7927	19.888	19.9407	18.3368	20.6799	17.4454	21.2529	21.3492	19.2278	16.7368	21.4105	17.2864	21.3992	20.8388	18.2137	21.6389	19.3241	18.0921	15.7766	21.3124														6	6	6	57.6	57.6
Importin-7	IPO7	22.2931	22.592	21.5111	22.8904	22.8625	22.7477	21.8317	21.9076	21.9569	23.6537	23.1186	22.7722	22.3296	22.186	22.983	22.551	22.5086	22.6536	22.1481	22.6438	21.2001	22.1179	22.5169	21.7004	22.0091	21.4943	22.0848	21.8011	22.7389	22.5235														20	20	19	22.4	22.4
E3 ubiquitin-protein ligase ARIH2	ARIH2	18.8842	20.2873	20.4606	20.1313	20.255	20.2461	22.4301	20.6113	16.374	19.5586	18.541	18.6424	17.5844	21.0487	20.5474	20.1812	19.8021	20.5151	19.5987	20.565	20.4065	17.9068	19.8251	19.6235	17.4688	20.9041	21.0605	17.6885	20.502	20.383														7	7	7	19.3	19.3
Pre-mRNA-splicing factor SLU7	SLU7	19.65	18.8682	17.3389	18.6849	16.9408	17.3509	16.7421	20.9362	19.9158	19.5554	19.5135	19.4889	18.855	19.4091	16.0597	17.751	17.5098	17.714	16.0855	17.5041	19.7625	17.5386	19.0502	19.317	18.9793	17.9209	16.0465	19.3824	17.1747	16.4184														4	4	4	13.5	13.5
Phosphoacetylglucosamine mutase	PGM3	20.2339	19.5968	20.0325	20.5309	19.8276	20.3848	18.3975	20.6527	20.5504	20.1216	20.2519	20.0727	17.991	20.9163	19.9635	20.6793	20.9863	20.9028	18.9633	20.5491	19.9496	18.0946	18.4609	18.57	20.2098	21.4499	20.6822	20.7072	20.6439	20.7041														9	9	9	31.5	31.5
CD2 antigen cytoplasmic tail-binding protein 2	CD2BP2	21.2597	20.8513	21.1981	20.7923	20.2177	20.4954	20.6597	20.6425	18.3349	21.5547	20.8808	21.4072	21.5454	21.1741	20.9142	21.9978	21.1653	21.2527	21.4192	18.5771	21.0629	21.0203	20.2097	20.6787	21.285	21.0348	20.4885	21.3856	20.8537	21.045														8	8	8	31.7	31.7
Supervillin	SVIL	20.573	20.7122	19.9041	20.994	20.208	19.7569	21.4087	20.5277	21.2317	21.5997	21.4479	21.1481	18.9945	17.1245	18.109	18.4546	16.6746	20.4147	20.6446	20.529	19.6836	21.1281	20.7008	20.544	17.8798	20.9654	16.9264	16.7392	16.9242	19.6734														18	18	18	13.8	13.8
Activator of 90 kDa heat shock protein ATPase homolog 1	AHSA1	22.2001	22.2685	22.8986	21.7206	22.1713	22.3318	23.3173	23.585	23.4962	22.3204	22.6107	22.0479	22.1733	22.6052	23.0902	23.0443	23.7976	23.8075	21.7501	23.5446	22.4598	21.3675	21.7869	21.6264	22.1449	22.8368	22.2585	22.9037	22.9966	23.4148														20	20	20	67.5	67.5
Proteasome assembly chaperone 1	PSMG1	20.0521	19.8705	21.1459	19.9136	20.4085	20.8149	17.7154	17.4844	18.919	17.1844	19.4184	20.9781	20.6214	20.6799	21.6879	19.5963	20.7431	21.7353	19.9995	20.0936	20.4643	19.7793	19.8888	19.3137	20.3542	20.6775	21.2618	19.8184	20.1417	20.6835														8	8	8	36	36
Persulfide dioxygenase ETHE1, mitochondrial	ETHE1	22.8904	22.5333	22.4104	21.7988	21.3389	21.2379	23.0418	23.1322	23.451	21.3709	21.7357	21.2554	21.5687	21.3485	21.7697	20.3913	19.2408	19.8104	23.3846	22.0835	23.0439	22.3141	21.7876	22.7119	22.3202	21.4207	21.7752	20.0242	19.35	20.0089												+	Melanoma_Control	11	11	11	72.4	72.4
Long-chain-fatty-acid--CoA ligase 3	ACSL3	24.1398	24.4632	23.7918	25.6514	26.134	25.3248	22.1686	22.5268	22.3708	24.1288	24.1354	23.9088	24.7111	24.9902	25.5273	22.0992	22.5729	22.844	23.6866	22.585	24.0317	25.514	26.0373	26.3956	24.8254	24.4868	25.3028	22.169	22.2789	22.9899														40	40	37	66.9	66.9
DNA-directed RNA polymerase I subunit RPA1;DNA-directed RNA polymerase	POLR1A	21.1526	20.3126	20.9932	21.5695	21.4813	21.717	18.6403	20.0055	20.0432	21.8799	20.8689	21.0644	21.6934	20.7427	21.7618	21.5811	21.303	21.5624	20.6227	19.9644	20.4382	22.1253	21.2532	22.3582	21.8804	20.8314	21.8259	20.7098	19.9948	20.9264														26	26	26	26.3	26.3
STAM-binding protein	STAMBP	19.7422	17.1138	16.1734	20.3123	20.417	20.2683	18.3099	18.2128	19.8225	20.3583	20.6249	17.3822	20.2414	17.0265	20.1487	20.0197	19.7449	19.8734	19.6192	17.0975	19.4562	20.0201	20.346	19.7373	19.9347	18.808	20.3379	19.8195	19.997	19.796														4	4	4	12.5	12.5
Synaptosomal-associated protein 29;Synaptosomal-associated protein	SNAP29	19.6836	20.0609	17.6692	20.7967	20.1863	20.9385	21.0759	20.8881	21.3288	21.4776	21.5501	21.1657	21.006	19.9738	20.3786	21.0247	20.6801	20.7948	19.3938	19.679	19.2111	20.6682	20.1104	20.3971	20.8235	20.3427	20.417	20.6061	19.2708	20.5287														7	7	7	32.6	32.6
Serine/threonine-protein kinase OSR1	OXSR1	21.0995	21.4617	21.7485	20.5046	20.6888	20.916	17.2928	21.0154	16.4554	21.069	21.4321	21.1063	19.0734	20.432	20.5984	19.9812	20.7799	21.0411	20.5863	21.7993	21.2507	19.5605	20.6102	19.9157	19.2731	21.2042	20.3449	17.0233	20.1069	20.7768														11	11	10	29.6	29.6
Heat shock 70 kDa protein 4L	HSPA4L	20.6049	20.1945	21.0323	18.6828	19.3466	18.7932	21.3947	21.2205	20.761	22.9337	23.0911	22.2568	17.9171	18.6321	18.2077	23.391	23.5362	23.6667	19.9059	21.2481	20.0935	19.7972	19.8734	18.9434	18.2895	18.1832	19.2452	22.9485	23.2056	23.8247				+							A375_MNT1			32	25	25	48.9	44.7
Polypyrimidine tract-binding protein 3	PTBP3	18.3428	19.0299	19.9165	18.5703	19.6715	20.3136	15.8618	17.6143	19.4574	19.018	18.7654	18.1058	17.8968	21.034	21.6493	19.0609	18.9655	20.1073	17.5161	19.9792	20.1025	19.7015	18.9744	19.6352	21.2644	21.1162	22.5367	19.4358	19.6553	20.0929														17	12	12	47.4	42.2
AP-2 complex subunit alpha-1	AP2A1	22.635	22.6645	22.4078	22.6245	22.616	22.3771	22.4168	22.5951	22.4111	22.2089	21.8691	21.4336	21.5553	21.4968	22.4079	21.9521	22.3264	22.7955	22.5054	21.9167	22.5429	22.3001	22.3677	23.2031	21.6656	21.3889	22.272	22.0319	21.4671	22.7312														21	21	16	29.6	29.6
Double-stranded RNA-binding protein Staufen homolog 1	STAU1	22.8397	22.2919	22.5436	21.2039	20.9885	21.5533	21.8036	21.8064	22.4078	22.5958	22.5505	22.5033	22.4988	20.8386	22.3396	22.8765	21.9856	22.0916	22.4535	22.8898	22.1161	21.3959	20.7591	20.8982	22.2531	21.7798	22.0628	22.3809	21.2757	22.3347														20	20	19	57.3	57.3
Tetratricopeptide repeat protein 4	TTC4	19.211	18.846	19.3664	19.7657	15.7315	19.4609	20.5628	17.4483	18.1756	19.3707	19.5874	19.5259	19.4433	17.4897	19.1439	21.7729	21.5087	21.1044	18.8496	17.9209	18.541	19.1581	18.955	17.804	19.6055	16.8327	15.5927	21.6291	19.707	20.8761												+	Melanoma_Control	9	9	9	45	45
BAG family molecular chaperone regulator 2	BAG2	21.3075	20.5724	21.9555	20.9056	21.1044	21.3958	22.6242	22.1956	22.2809	21.7745	21.4761	22.2031	18.3417	20.0482	20.256	21.1202	21.1876	21.5563	21.576	22.0819	21.7877	21.5684	21.5556	21.5439	19.6336	18.8235	19.7923	21.534	20.9301	21.2931						+					A375_Hypoxia_MNT1_Hypoxia			11	11	11	70.1	70.1
BAG family molecular chaperone regulator 3	BAG3	23.328	22.233	22.1366	22.7467	21.8729	22.1542	22.2498	21.4329	21.6333	17.3607	20.5526	20.4861	22.8854	22.3987	22.6057	22.3915	21.1558	20.906	22.6994	21.6043	21.9081	22.8901	22.0202	21.4334	23.3806	22.9602	22.7499	22.3394	21.3589	21.4024														20	20	20	72.2	72.2
Apoptosis-inducing factor 1, mitochondrial	AIFM1	23.9041	23.9646	24.1964	24.9294	24.8722	25.0941	24.3359	24.2839	24.4151	25.131	25.1984	25.2585	25.1963	24.9223	25.3673	24.9743	24.9358	25.16	24.4225	23.8069	24.6084	25.5522	25.2441	26.2275	25.2502	24.9422	25.6431	25.3217	25.0596	25.4399				+							A375_MNT1			38	38	38	60.5	60.5
3(2),5-bisphosphate nucleotidase 1	BPNT1	21.0426	21.3999	21.8789	20.8264	20.5803	21.6587	21.4245	17.8429	21.0305	16.3853	20.5787	18.5168	20.5126	20.0514	20.3263	22.2681	22.7515	22.6276	19.9865	21.0039	21.6001	20.4244	20.9171	20.8309	19.9766	17.2912	20.2753	22.4103	22.4218	22.7397														13	13	13	55.9	55.9
Thioredoxin domain-containing protein 12	TXNDC12	21.8142	22.49	21.4045	21.7177	22.1901	21.695	22.2771	22.5473	19.6747	21.8145	22.2251	22.0628	21.9429	22.0597	21.7552	21.6713	21.8844	21.4452	21.8372	22.1209	21.7508	21.9496	22.5173	22.0713	21.2821	21.761	21.8488	21.6985	22.0866	21.6891														9	9	9	41.9	41.9
Methyl-CpG-binding domain protein 3	MBD3	20.1069	19.8396	20.4196	19.3831	18.6679	19.2465	19.2347	19.8532	19.4589	20.2563	20.5662	20.7657	19.5094	19.2361	19.6412	20.5603	20.1551	20.4601	20.6899	19.8939	21.0423	19.6523	19.3884	20.0872	19.8316	18.8777	18.2755	20.6968	19.6384	20.1143														9	9	9	47.5	47.5
NADH dehydrogenase [ubiquinone] 1 beta subcomplex subunit 10	NDUFB10	22.6188	22.5926	22.3022	23.0346	22.5796	22.4913	23.196	22.9403	22.9992	21.5414	22.3327	22.3371	22.9055	22.6079	23.0278	22.753	22.6667	22.3498	22.8235	22.3842	22.3193	22.7892	22.1415	23.075	23.3373	22.6429	23.2252	22.1047	21.4012	21.9644														15	15	15	74.4	74.4
Mitochondrial import receptor subunit TOM40 homolog	TOMM40	22.9871	23.2754	22.7872	22.4583	23.0139	22.12	22.2903	22.757	22.2928	22.691	23.5268	23.0066	22.3099	22.7638	22.602	23.3403	23.1988	23.3298	23.0813	23.1052	23.3275	23.4563	23.1073	23.3602	22.3102	22.0062	22.4012	23.1613	23.3902	23.4737														15	15	15	56.2	56.2
Actin-like protein 6A	ACTL6A	22.3185	22.5925	22.3852	22.0868	22.4876	22.81	22.9216	23.0126	22.7036	22.2155	22.1548	21.9107	22.1195	22.5604	23.0738	22.0712	22.572	22.6249	22.6182	22.3896	22.8087	22.1765	22.7168	22.7855	21.9207	22.3614	22.668	22.2302	22.7614	23.222														11	11	11	43.1	43.1
L-lactate dehydrogenase A chain	LDHA	28.0817	28.6456	27.7528	28.7071	29.3632	28.8916	27.1875	27.385	27.1535	27.7154	27.383	27.8285	26.8801	27.579	27.7813	27.3746	28.4018	28.2711	27.491	28.2931	28.2245	27.7651	28.7948	28.2732	27.1403	27.9236	28.3625	27.4914	28.6032	28.76														38	38	36	96.1	96.1
Retinal dehydrogenase 1	ALDH1A1	19.3906	19.7014	19.6963	22.8275	23.8978	22.6744	19.1386	18.5752	19.8158	20.3007	18.5011	19.6823	19.035	17.9803	18.2854	19.5783	18.2482	17.6011	18.8509	18.7387	19.0625	20.2368	21.5542	19.1585	17.5858	19.1937	17.922	17.077	18.7373	19.496					+						SKMEL28_MNT1			21	20	20	53.3	51.7
Glutamate dehydrogenase 1, mitochondrial;Glutamate dehydrogenase 2, mitochondrial	GLUD1;GLUD2	25.4319	25.5684	25.2191	25.0983	25.1829	25.1305	22.6221	22.77	23.0408	24.8969	24.9148	24.9324	24.7609	24.6671	24.8216	24.8552	24.966	25.065	26.0132	24.8515	25.6681	25.709	25.5508	26.1972	24.8017	24.3047	25.0732	25.1131	25.0839	25.3396					+						SKMEL28_MNT1			32	32	32	59.3	59.3
Dihydrofolate reductase	DHFR	20.7301	21.3352	20.7492	20.1239	20.6232	20.7136	20.2603	18.9235	20.8795	21.2445	20.9688	21.2155	21.5493	21.4683	21.3975	21.9248	21.5986	21.7222	19.3694	19.3326	19.4728	19.2383	19.7792	16.9476	20.1658	20.368	20.0704	20.358	20.8561	20.4216						+					A375_Hypoxia_MNT1_Hypoxia			10	10	10	53.5	53.5
NADH-cytochrome b5 reductase 3;NADH-cytochrome b5 reductase 3 membrane-bound form;NADH-cytochrome b5 reductase 3 soluble form	CYB5R3	22.791	24.0321	23.0956	23.6547	24.6768	23.7501	22.9732	22.8654	22.7594	22.8576	22.5391	22.9318	22.5711	23.2578	24.3567	22.5424	23.607	24.0291	22.8604	22.4668	23.3853	23.5627	24.7989	25.054	22.6471	22.6849	23.8203	22.2963	23.3537	24.1352														17	17	17	76.3	76.3
Glutathione reductase, mitochondrial	GSR	22.0338	21.0948	21.6906	24.5475	24.198	24.5241	22.3742	22.3442	22.3331	23.1569	23.0052	22.7982	24.4331	24.1659	24.5445	23.03	22.8084	23.0444	22.1934	21.7051	21.5004	23.8425	23.5328	23.598	24.1096	23.9774	24.547	22.8044	22.0841	22.8587				+		+					A375_Hypoxia_MNT1_Hypoxia;A375_MNT1			22	22	17	65.6	65.6
Cytochrome c oxidase subunit 2	MT-CO2	21.174	21.76	18.9441	20.1225	21.363	18.0984	18.9656	18.3959	19.6223	19.8782	20.4473	20.1708	19.14	21.1487	21.7063	19.6099	20.9697	21.5242	19.4036	18.8699	19.7437	19.5883	20.5842	20.497	19.1025	19.3305	20.6058	19.3056	21.3907	20.7047														4	4	4	20.7	20.7
Superoxide dismutase [Cu-Zn]	SOD1	25.9599	23.4676	24.6844	26.4891	24.276	26.1843	27.0249	26.9867	26.9286	25.5701	25.4014	25.8528	25.5048	24.2777	25.3474	27.4665	25.429	26.4545	24.9407	24.02	25.0809	25.8936	24.5896	25.1981	25.8474	24.6673	25.2416	27.5672	25.8461	27.4901														19	19	19	96.1	96.1
Purine nucleoside phosphorylase	PNP	21.3029	23.1595	22.7212	19.8523	18.0831	17.6362	20.9182	21.3882	19.6962	21.8489	20.1316	21.5242	17.1111	20.8142	20.7692	22.9501	25.5833	25.5334	19.6892	22.052	22.3942	19.8132	17.3919	20.6352	17.8531	20.001	20.2016	22.1943	24.8367	25.2932												+	Melanoma_Control	21	21	9	84.1	84.1
Hypoxanthine-guanine phosphoribosyltransferase	HPRT1	22.5547	23.3632	22.5183	22.4958	23.3898	22.759	20.144	19.8166	20.9447	22.3597	22.5184	22.3939	21.8515	23.2281	24.0014	23.6752	24.8799	25.1694	21.8194	22.4348	22.4642	22.0259	22.5895	21.5563	22.4033	22.9391	23.6058	23.5551	24.2912	24.9617														17	17	16	83.5	83.5
Aspartate aminotransferase, mitochondrial	GOT2	24.6782	25.5592	25.5634	24.5171	25.4949	25.4284	24.0467	23.6085	21.5414	24.1562	23.9802	23.9544	25.0891	25.7043	26.6595	25.1019	26.1088	26.3098	25.0558	25.2717	25.8918	25.0413	25.9555	26.43	25.249	25.7542	26.6588	25.4701	26.1422	26.7174														32	32	32	70.5	70.5
Phosphoglycerate kinase 1	PGK1	29.0987	28.9007	28.8771	28.8787	29.0149	29.3872	29.4226	29.373	29.315	29.5527	29.5224	29.4978	28.8026	28.811	29.3306	27.8476	27.9939	28.324	29.1412	29.7303	29.5943	28.6338	28.6861	28.7523	29.6323	29.676	30.2202	28.5933	28.4992	29.1407												+	Melanoma_Control	70	70	61	98.3	98.3
Adenylate kinase isoenzyme 1	AK1	22.8588	22.7252	22.1113	23.1889	22.9108	22.6734	23.6497	23.5193	23.4069	23.4568	23.1933	23.4953	24.295	23.5708	23.8471	23.2113	22.7364	22.585	22.5554	22.0828	22.0424	22.9269	22.2512	20.8657	23.8207	23.7059	24.0056	23.5301	22.9796	22.7364						+					A375_Hypoxia_MNT1_Hypoxia			13	13	12	58.1	58.1
Carbonic anhydrase 2	CA2	18.0214	18.0588	17.3187	18.3298	16.7912	19.6856	18.6919	19.0606	20.9199	21.6424	18.0057	16.7989	17.1691	18.3957	16.8946	23.8668	26.3153	25.7869	16.7516	19.3958	16.8499	16.5081	19.9137	17.8424	18.7505	17.786	17.4098	23.1554	25.7077	25.9887												+	Melanoma_Control	17	17	17	60.8	60.8
Argininosuccinate synthase	ASS1	20.6818	17.8179	16.2118	17.5773	17.157	20.3981	19.7637	18.2771	18.4572	18.6572	18.5943	18.1954	18.8761	18.6539	18.391	20.7715	21.9463	20.7868	18.9658	17.8088	16.3739	18.0365	19.1811	19.5708	16.8734	19.0234	19.0416	20.6009	16.357	20.7224												+	Melanoma_Control	5	5	5	20.9	20.9
Alpha-crystallin B chain	CRYAB	18.0745	19.3372	19.0931	18.9146	18.4888	16.2145	24.5247	24.0498	24.0868	22.3459	22.0552	22.071	20.5274	18.8245	18.4828	18.4307	19.7677	18.7255	18.2501	14.5838	17.4982	17.3128	17.7075	18.0961	18.4275	20.8161	18.1816	17.6055	19.7454	17.8842														9	9	9	59.4	59.4
Apolipoprotein E	APOE	19.8416	18.6851	18.6794	20.2059	17.8227	16.7609	20.8577	21.4986	21.4015	19.8999	17.4687	19.8606	16.9089	17.4267	18.8794	16.9561	17.4297	17.3516	18.1398	18.497	16.7089	16.9808	18.6223	16.9407	19.1842	19.9416	19.575	18.7179	17.8781	17.6001														5	3	3	17.4	14.5
Fibronectin;Anastellin;Ugl-Y1;Ugl-Y2;Ugl-Y3	FN1	17.1617	16.4386	17.4544	23.5003	23.1712	22.3009	24.4369	24.3881	24.4809	24.0398	24.0851	24.0732	21.4925	20.9402	18.6311	19.1675	17.3335	17.8205	19.9021	20.3638	18.1202	22.8577	22.248	23.1663	19.9199	19.774	19.9879	17.8676	17.2764	16.7568							+				SKMEL28_Hypoxia_MNT1_Hypoxia			28	28	28	21.2	21.2
Transferrin receptor protein 1;Transferrin receptor protein 1, serum form	TFRC	24.0364	24.1735	24.6616	23.9445	24.0238	24.6162	23.1749	22.847	23.062	23.6996	23.6734	23.27	24.4067	24.3367	24.9202	23.2151	23.3631	23.7454	23.4493	23.6688	23.8771	23.2772	23.5211	24.3998	23.9422	24.1816	25.0554	22.5554	22.5434	22.9666														32	32	28	45.5	45.5
Ferritin light chain	FTL	19.4401	19.3785	20.5748	18.3594	18.7066	20.1761	20.2646	18.7893	19.8674	19.6884	18.48	18.1184	18.0359	17.8913	18.3011	19.2705	18.6884	20.1327	21.6008	22.3632	21.7826	20.7486	17.3484	18.2348	18.2796	19.4529	20.0772	24.4935	24.0377	25.5963														8	8	8	40.6	40.6
Ferritin heavy chain;Ferritin heavy chain, N-terminally processed;Ferritin	FTH1	23.9917	23.3491	22.9649	22.7342	21.0428	22.3225	20.2687	20.9332	21.8309	22.1961	21.9752	22.1966	22.9326	22.6105	23.1671	22.0214	21.737	22.3229	25.3436	24.4871	25.3316	24.2748	24.2761	22.1347	24.3276	23.0015	23.9908	25.3009	25.7273	25.5633														16	16	16	73.8	73.8
Metallothionein-2	MT2A	24.9686	25.4089	22.1767	20.5296	22.4828	20.2718	22.0258	22.9647	23.5992	23.2133	24.0135	24.121	17.915	22.0989	17.8621	22.1804	22.0513	17.0675	24.39	26.8018	22.9298	21.0421	20.5152	19.2229	23.2411	22.0763	17.8466	22.277	22.139	19.7242														8	8	5	100	100
Catalase	CAT	23.2062	23.3691	22.5336	22.482	22.3579	22.1527	22.664	22.4983	22.6916	22.7405	22.7994	22.7473	21.6071	22.2636	22.1782	21.6354	22.2726	21.4476	22.6624	22.704	22.8129	23.1294	23.1263	23.5698	22.5308	22.7772	22.6019	21.779	22.3833	21.5732														20	20	20	49.3	49.3
Glucosylceramidase	GBA	21.1418	22.5315	21.216	22.8636	23.2364	22.6971	21.9559	22.8814	21.4519	21.6335	21.4929	21.8686	21.074	23.4285	23.5193	19.9987	21.1362	21.2367	19.5023	19.7212	20.8421	22.5613	23.4368	23.9971	21.5685	22.865	22.3757	19.6933	20.1206	20.9429														18	18	18	49.7	49.7
Fructose-bisphosphate aldolase A;Fructose-bisphosphate aldolase	ALDOA	29.8898	28.6464	29.3758	29.7885	28.8261	29.8936	29.8922	29.8127	29.8429	29.5309	29.4804	29.8211	30.1251	28.8536	29.6989	29.3735	28.7215	28.8826	29.6408	29.7853	29.6844	29.4825	28.6545	28.8623	30.2686	29.6172	30.1386	30.1107	29.1822	29.9303														56	56	47	99.7	99.7
Cystatin-B	CSTB	20.9383	23.7965	23.7179	24.9008	26.9846	27.361	26.6186	26.4433	25.9935	25.463	25.1084	25.7626	23.3464	25.3876	26.4807	22.1441	24.8534	25.1265	20.8788	24.1691	23.457	24.0643	26.4803	25.7851	23.3788	25.8522	26.6907	21.0319	24.6373	25.3783														7	7	7	90.8	90.8
Annexin A1;Annexin	ANXA1	27.9793	27.7816	28.5785	26.5285	26.2611	26.9461	28.001	27.7025	27.487	24.753	24.0709	24.1729	19.3241	18.6935	16.9485	21.3785	21.4018	22.0782	27.2312	27.9804	28.3793	25.7826	25.9048	25.786	19.7535	19.5761	16.8866	21.2614	21.9783	22.4004				+	+	+	+				A375_Hypoxia_MNT1_Hypoxia;A375_MNT1;SKMEL28_Hypoxia_MNT1_Hypoxia;SKMEL28_MNT1			48	48	48	87.6	87.6
Superoxide dismutase [Mn], mitochondrial	SOD2	21.1422	21.622	21.2595	21.5705	21.8893	21.0942	21.7492	21.8053	22.0099	21.7761	22.4703	21.6965	21.963	22.71	22.7908	22.4571	22.9268	23.1222	22.5548	20.5796	21.7415	22.47	22.313	22.5356	22.5603	22.4006	22.7111	23.2716	22.7496	23.6727														9	9	9	80.1	80.1
Ornithine aminotransferase, mitochondrial;Ornithine aminotransferase, hepatic form;Ornithine aminotransferase, renal form	OAT	23.7432	24.8899	24.6822	23.876	24.9656	24.7287	24.2629	24.1441	23.5537	23.0501	22.5246	22.0428	24.3204	25.3046	26.011	23.7439	25.3158	25.4997	23.2292	24.0481	24.8715	23.9452	25.2393	25.8693	24.1423	25.1494	26.4572	23.9272	24.9732	25.7048														29	29	29	66.7	66.7
Keratin, type II cytoskeletal 1	KRT1	21.3331	21.4295	21.7872	21.5029	20.1529	22.7736	21.5024	21.6888	21.4806	22.5906	22.9611	22.0841	16.5418	25.6658	21.9793	20.5971	20.0595	20.7725	21.2801	21.9933	22.4551	19.4201	23.6102	20.1427	20.1253	21.8689	21.4392	22.8116	20.9367	23.5486			+											33	30	24	45	45
Protein S100-B	S100B	19.6872	15.7374	19.5324	24.7502	26.1933	25.6346	22.7269	22.2364	22.2696	22.1668	22.781	21.8368	16.9088	17.5723	17.8039	16.592	16.9631	17.1468	17.5414	19.434	16.9776	22.9921	24.9902	24.4404	19.7822	20.101	17.8002	16.0315	16.2161	15.8915					+						SKMEL28_MNT1			7	7	7	56.5	56.5
Tubulin beta-4A chain	TUBB4A	17.3316	21.8292	20.7039	23.0909	22.889	23.3693	22.1817	23.0664	23.0136	22.8911	22.6865	22.8119	22.692	22.3812	23.9895	22.1734	21.4018	22.0763	23.1328	21.5379	21.6868	22.5319	22.3952	22.2849	22.7486	22.8356	23.3843	21.6575	21.2692	22.3745														44	10	6	79.5	20
Glyceraldehyde-3-phosphate dehydrogenase	GAPDH	30.892	30.6547	30.8424	30.6599	30.624	31.019	30.0358	29.9454	29.7713	31.0497	31.1571	31.1323	30.8327	30.8223	31.327	29.7296	29.6124	29.9161	30.3532	30.4194	30.7114	30.1208	29.9651	30.0283	31.0176	30.8923	31.2995	29.7843	29.6501	30.231							+				SKMEL28_Hypoxia_MNT1_Hypoxia			49	49	47	99.7	99.7
Heat shock protein beta-1	HSPB1	26.2304	25.6034	25.4902	25.3375	24.7885	25.216	29.7207	30.0359	29.9771	28.7343	28.748	28.9839	27.4779	26.8348	27.2502	25.1358	24.6642	24.8802	25.7111	25.3177	25.1694	25.1237	24.3994	24.4179	27.5102	27.198	27.6075	25.1579	24.2734	24.9329					+	+	+				A375_Hypoxia_MNT1_Hypoxia;SKMEL28_Hypoxia_MNT1_Hypoxia;SKMEL28_MNT1			24	24	24	96.1	96.1
Thymidylate synthase	TYMS	22.2565	21.452	22.9433	19.6772	18.9334	20.4827	17.9354	17.8109	18.4436	22.0851	21.7099	22.1193	21.486	22.3036	23.0937	21.9356	21.4174	22.3607	17.8775	18.9853	19.3299	20.1885	17.7291	18.1453	19.3512	19.3321	20.2456	20.3767	19.1451	20.3925														13	13	13	57.2	57.2
Dolichyl-diphosphooligosaccharide--protein glycosyltransferase subunit 1	RPN1	24.8939	25.0106	24.74	25.0176	24.7856	24.8194	24.6483	24.0783	24.2998	24.319	24.421	24.1928	25.3344	25.1773	25.7925	24.8771	25.1294	25.3657	25.3012	24.473	25.3106	25.3718	25.3327	25.965	25.2064	24.7598	25.8618	25.1321	25.1749	25.653														41	41	41	60.8	60.8
Dolichyl-diphosphooligosaccharide--protein glycosyltransferase subunit 2	RPN2	22.9007	23.4366	23.5335	22.8455	23.7122	23.16	21.3655	23.3333	19.9936	21.9303	22.1582	21.6226	22.377	23.699	24.3426	22.3553	23.5666	23.9752	22.969	23.3351	23.9285	22.7246	24.1969	24.5436	22.3263	23.0315	23.916	22.2082	23.4885	24.0962														19	19	19	42.6	42.6
Guanine nucleotide-binding protein G(i) subunit alpha-2	GNAI2	24.2576	24.3675	24.0931	23.6825	23.5225	23.5423	23.5724	21.874	22.5409	23.0219	22.2459	22.7741	22.9638	22.8005	23.3116	22.1576	22.1563	22.3958	24.5318	24.5678	24.6276	23.8966	23.881	24.52	22.87	22.5637	23.6067	22.5175	22.6387	23.2154				+							A375_MNT1			21	21	13	63.1	63.1
Sodium/potassium-transporting ATPase subunit alpha-1	ATP1A1	25.891	26.3465	25.7487	25.9009	25.9489	25.8012	25.0831	24.6924	24.5741	24.374	24.7431	24.4775	25.7129	25.6278	25.7174	25.9335	25.8189	25.5571	25.608	25.2476	25.4767	26.2959	26.0699	26.5401	25.5609	25.1936	25.9067	26.089	26.3048	26.2321														50	50	34	45.1	45.1
Sodium/potassium-transporting ATPase subunit beta-1	ATP1B1	21.5406	22.2272	20.1946	19.7199	19.2893	18.3314	19.8423	17.7706	19.5858	19.1055	17.1244	16.6103	19.2152	16.8696	18.8081	19.4512	19.7667	19.2217	21.8205	19.8584	19.9707	17.7757	18.5644	17.2373	19.2766	16.5224	18.5714	20.4803	20.4948	19.8965														6	6	6	34.2	34.2
Aldehyde dehydrogenase, mitochondrial	ALDH2	20.9882	22.401	21.2744	18.025	16.6499	16.3958	18.7172	21.1462	20.946	19.6993	18.6001	18.5285	21.374	22.9985	23.746	21.3157	23.1196	22.7721	18.6851	21.1175	21.8506	19.1369	19.1195	18.5428	22.0819	23.2265	24.1923	21.4481	23.3972	23.265					+						SKMEL28_MNT1			19	18	12	48.7	47.2
Integrin beta-3;Integrin beta	ITGB3	21.0187	20.9574	18.8876	24.0963	24.0168	23.1313	23.5898	23.413	23.9719	22.057	22.137	22.064	18.6126	16.2062	17.4658	18.5973	18.2681	19.5518	20.9824	20.1232	20.7623	24.4442	24.4198	24.7731	19.1926	17.2224	18.7811	18.6943	18.8658	17.6994					+		+				SKMEL28_Hypoxia_MNT1_Hypoxia;SKMEL28_MNT1			21	21	21	38.6	38.6
Non-histone chromosomal protein HMG-14	HMGN1	21.7783	22.7422	17.6682	20.9028	21.6464	17.5641	20.3591	19.5329	18.5093	21.8573	22.0482	22.0318	21.9181	22.3593	18.9832	23.0562	23.9889	21.9722	20.6189	20.61	17.642	22.1204	22.6433	19.6247	20.992	21.6642	17.6443	23.7522	24.9475	22.5846														6	6	6	52	52
ADP/ATP translocase 2;ADP/ATP translocase 2, N-terminally processed	SLC25A5	26.6278	26.4928	27.1027	26.4561	26.7486	26.9141	24.7888	24.2522	24.8886	26.4199	25.8293	26.1129	27.5609	27.4858	28.1043	26.4188	26.5965	27.0075	26.8471	26.2645	27.3843	27.0318	27.1177	28.0596	27.3103	27.1213	28.6481	26.3762	26.8352	27.5565														32	32	14	59.1	59.1
Eukaryotic translation initiation factor 2 subunit 1	EIF2S1	24.0263	24.4596	23.8362	24.1855	24.1635	24.2303	24.1444	23.8574	23.9319	23.8407	24.0124	23.7587	24.1692	24.468	24.2215	23.9351	24.5507	24.3151	23.8648	24.0474	24.1613	23.6834	24.1599	23.6352	23.7843	24.3943	24.045	23.7117	24.4934	24.4849														26	26	26	65.1	65.1
Non-histone chromosomal protein HMG-17	HMGN2	18.7811	18.7491	16.4097	19.3617	18.422	18.8985	18.8451	18.9696	19.6322	19.8301	16.663	18.8671	19.1901	16.8216	18.2024	21.0707	17.5241	16.0771	21.3072	18.8372	17.4637	21.665	19.4215	18.3891	19.4356	18.6672	16.4922	22.0501	19.9229	17.2142														4	4	3	48.9	48.9
Intercellular adhesion molecule 1	ICAM1	21.7029	21.6645	19.4091	22.3467	21.3647	22.159	23.6792	23.1559	23.5167	20.5272	21.1942	17.9259	20.2148	19.4716	19.4512	18.8682	16.8237	19.3121	21.7384	19.8228	20.7904	23.2024	22.439	23.1808	20.5399	20.1954	20.2835	17.2054	17.8434	17.8304							+				SKMEL28_Hypoxia_MNT1_Hypoxia			12	12	12	30.5	30.5
60S acidic ribosomal protein P1	RPLP1	26.2789	25.742	26.3322	25.5997	25.9732	26.1861	26.7566	26.6705	26.4406	26.3245	26.2935	26.6302	25.7071	25.7025	25.9767	26.1254	26.1558	26.6388	26.0995	26.442	26.2033	25.6236	25.7112	25.0825	25.8362	26.1091	25.384	25.9701	25.3604	25.8706														7	6	6	99.1	84.2
60S acidic ribosomal protein P2	RPLP2	26.7057	26.7213	26.7001	26.3643	26.5842	26.4066	25.2611	24.896	24.5874	27.2422	27.3303	27.5027	26.4782	26.6732	26.9982	26.9103	27.1917	27.0978	25.3929	25.7233	26.1301	25.6222	26.4294	25.7154	26.0895	26.2413	26.9887	25.9798	26.3679	26.8726														15	15	14	100	100
60S acidic ribosomal protein P0;60S acidic ribosomal protein P0-like	RPLP0;RPLP0P6	25.6723	26.3512	26.401	25.3907	26.4688	26.2302	25.154	24.9733	24.9952	24.7899	24.8668	24.6523	25.6106	26.4333	27.0138	25.7842	26.8062	27.0845	25.0147	26.1558	26.2268	24.9864	26.0661	25.4454	25.5892	26.2037	26.7123	25.2801	26.2321	26.6543														26	26	10	66.6	66.6
Transcription factor AP-1	JUN	18.5334	18.5089	20.1796	17.7408	18.4741	18.6738	21.2363	18.6803	16.7917	19.2293	18.3014	19.7467	18.9562	18.0784	18.6749	17.9475	16.6357	18.5415	21.2032	21.6894	21.27	18.5581	18.9635	18.1285	18.1891	19.6128	17.6056	21.0677	20.6995	20.2243														5	5	5	33.5	33.5
Lupus La protein	SSB	23.3703	23.6332	23.1722	25.123	25.1736	25.2449	24.3236	23.5498	23.8795	24.5503	24.7684	24.5042	24.2447	24.4612	25.1691	25.2909	25.6622	25.9181	23.6874	22.6468	23.866	24.5342	24.8043	24.7159	24.3543	24.2348	24.8549	25.2047	25.2083	25.6465														42	42	42	70.8	70.8
Integrin beta-1	ITGB1	23.6094	23.7417	23.2924	22.4874	22.3056	22.0172	23.9094	22.2878	22.7565	23.552	23.6951	23.1819	22.3145	22.7502	22.1938	21.3172	21.6232	21.17	23.8519	22.8551	23.4395	22.6576	22.2527	22.6634	22.7174	21.4644	22.2841	21.5102	21.515	21.3015												+	Melanoma_Control	21	21	21	34	34
Keratin, type I cytoskeletal 18	KRT18	24.9539	25.5334	25.3357	19.9347	21.5405	17.8772	19.5064	17.7768	19.0993	17.7524	20.762	19.558	17.8628	20.3712	19.2118	22.1836	23.143	23.0114	25.2145	24.6214	25.6015	19.2776	21.9696	18.9952	22.6495	22.1537	21.5824	22.772	23.2248	23.5078				+		+					A375_Hypoxia_MNT1_Hypoxia;A375_MNT1			30	30	28	71.2	71.2
Uroporphyrinogen decarboxylase	UROD	21.3056	21.6908	20.7692	22.3226	23.0228	22.2065	21.358	20.9521	21.5545	21.8179	22.3897	21.7029	22.971	23.5458	24.113	22.2196	22.084	22.4761	21.1994	20.2749	20.5251	21.7102	22.1219	20.3286	22.7891	22.8508	23.457	21.9448	21.6427	22.1348						+					A375_Hypoxia_MNT1_Hypoxia			15	15	15	55.3	55.3
Alpha-galactosidase A	GLA	20.2286	20.051	20.025	21.0098	22.3246	22.0548	17.9777	20.2825	20.575	21.0338	20.7402	20.6865	21.1642	22.1418	22.2396	21.4699	22.9886	22.905	19.5209	16.2353	19.8727	21.0856	22.6172	22.9272	20.9865	21.5478	22.3003	21.3055	22.1981	22.7248														12	12	12	34	34
Gelsolin	GSN	25.2922	25.1872	24.4294	27.8032	28.0669	28.0052	27.9453	27.9466	27.7362	26.2238	26.5134	26.3628	23.805	23.5649	24.4975	21.9236	21.5744	22.0315	24.5447	23.8225	24.8909	27.001	27.2536	26.9242	23.9463	23.5636	24.2953	22.5252	21.8482	22.1578					+		+				SKMEL28_Hypoxia_MNT1_Hypoxia;SKMEL28_MNT1	+	Melanoma_Control	63	63	3	72.1	72.1
ATP synthase subunit beta, mitochondrial;ATP synthase subunit beta	ATP5B	27.4755	27.7931	28.448	28.2838	28.4938	28.9359	28.0619	28.094	27.8648	27.8461	28.0539	28.0549	27.5341	27.868	28.7972	27.2673	27.9042	28.374	27.8143	27.791	28.729	28.6071	28.9775	30.044	27.673	28.1627	28.9071	27.6295	27.6851	28.5572														41	41	28	79.6	79.6
Protein S100-A6;Protein S100	S100A6	27.1994	26.6255	27.0566	22.3859	22.23	22.1872	24.2093	23.0223	24.0732	21.973	20.3984	22.2646	16.577	18.931	19.3484	19.6568	18.4619	18.7375	26.5813	26.2242	27.2867	21.5537	20.8457	19.4051	17.5404	16.4232	19.0172	19.4229	18.1857	18.8892				+		+					A375_Hypoxia_MNT1_Hypoxia;A375_MNT1			11	11	11	84.4	84.4
Eukaryotic translation initiation factor 4E	EIF4E	20.4713	21.8033	20.7217	21.0345	21.8668	21.1836	20.4604	21.1376	18.3479	21.8444	21.8705	21.5517	18.9254	20.4218	20.6882	20.6322	22.4018	22.3098	18.9674	19.5637	20.4989	19.3592	21.1659	20.1299	17.4428	20.1234	20.8572	19.4097	21.8345	22.2625														8	8	8	40.6	40.6
Alpha-enolase	ENO1	30.5254	30.1868	30.4877	30.967	30.6885	31.1515	30.2144	30.2177	29.7789	30.4387	30.5718	30.4745	28.9545	28.767	29.1708	29.9427	29.6476	30.0588	30.4902	30.6603	30.547	30.7495	30.3272	30.195	29.4573	29.2637	29.385	30.2647	29.8887	30.1892				+	+	+					A375_Hypoxia_MNT1_Hypoxia;A375_MNT1;SKMEL28_MNT1			74	74	68	97.9	97.9
Glycogen phosphorylase, liver form;Alpha-1,4 glucan phosphorylase	PYGL	21.69	22.2807	21.832	24.3539	25.0744	25.4069	19.639	20.4075	19.3148	18.6971	20.6271	18.2539	16.4524	19.1704	19.0868	23.4568	25.0181	25.4514	20.7062	21.4196	22.7327	22.7063	24.1387	23.9864	19.4292	18.4912	20.6592	23.7299	25.1517	25.8101					+						SKMEL28_MNT1			48	39	39	58.7	49.4
Glucose-6-phosphate isomerase	GPI	26.6983	27.1544	26.6874	27.0277	27.8137	27.537	26.6824	26.5034	26.168	27.1942	27.0377	26.9882	27.1791	27.6976	27.9667	26.5485	27.4287	27.0764	26.3201	27.365	27.2447	26.4026	27.1219	26.3843	27.4346	27.6968	28.2371	26.4209	27.214	27.3606														40	40	28	66.3	66.3
Nucleophosmin	NPM1	28.7953	28.9415	29.5635	28.4073	28.1174	28.577	27.3076	27.3281	27.3774	28.5724	28.7803	29.2614	28.5033	27.938	27.4706	28.8726	29.0822	28.637	29.6247	28.9232	29.8725	28.9973	28.3044	29.2824	28.3794	28.1138	27.8404	29.0601	28.881	28.52														31	31	7	80.4	80.4
Integrin alpha-V;Integrin alpha-V heavy chain;Integrin alpha-V light chain	ITGAV	22.037	20.7362	21.6037	23.5657	23.7082	22.7599	23.1043	23.4383	23.743	22.0831	22.2993	22.1466	19.0937	18.9624	20.0824	18.7806	18.4997	19.1729	22.3779	20.909	21.7912	24.2082	23.6889	25.3069	19.7949	19.7236	20.1727	18.7026	19.431	15.4135					+		+				SKMEL28_Hypoxia_MNT1_Hypoxia;SKMEL28_MNT1			31	31	31	38.9	38.9
Glia-derived nexin	SERPINE2	22.2516	22.6851	20.6764	20.3186	19.8053	20.2708	23.9632	24.1435	24.5303	18.2037	18.2462	18.3047	18.0289	17.7449	17.9062	16.9239	18.8782	21.2528	21.6543	20.8611	22.1316	20.6996	20.3042	21.1258	16.9029	17.7498	19.4035	18.0947	18.0782	18.4026				+	+						A375_MNT1;SKMEL28_MNT1			13	13	13	42.6	42.6
Epoxide hydrolase 1	EPHX1	16.9251	19.4246	18.5753	19.9556	20.3059	19.6987	17.8979	18.8818	18.7567	15.6796	20.3723	17.8497	16.486	16.3515	20.2403	20.5656	19.5786	20.6587	19.2806	19.3548	19.743	20.3127	21.0537	21.2041	19.5856	19.9423	20.2118	18.6474	20.8685	21.1861														5	5	5	24.6	24.6
Acyl-CoA-binding protein	DBI	23.0581	23.4742	23.5649	24.7579	25.2251	26.1299	25.0452	25.0328	24.6458	25.7986	25.4494	25.8376	25.416	26.1458	26.8115	22.9992	23.7073	23.9113	21.9565	23.47	23.57	23.7508	24.6034	24.3224	24.6282	26.0668	27.0244	23.1857	23.7382	24.6376				+							A375_MNT1			13	13	13	95.4	95.4
L-lactate dehydrogenase B chain;L-lactate dehydrogenase	LDHB	27.1955	27.5125	26.8799	27.3199	27.6638	27.1921	24.0728	24.591	24.3076	27.0496	26.8255	26.7671	27.8875	28.5197	28.8246	27.8791	28.3496	28.4129	26.3951	26.5996	26.7218	26.1118	26.7759	25.7936	27.7766	28.1098	28.3701	27.4134	28.5219	28.323						+					A375_Hypoxia_MNT1_Hypoxia			34	32	32	73.7	71.9
Neurofilament light polypeptide	NEFL	18.6015	13.5286	18.3915	19.7753	18.487	20.0671	21.1658	19.1268	19.0751	19.5834	19.0973	17.0857	16.4431	20.1304	20.4936	20.564	19.8906	20.4712	18.6546	18.4039	19.6159	20.5475	19.9635	20.4277	20.8712	20.6635	21.0198	20.4937	20.2419	20.2254														15	13	13	30.8	29.3
Protein disulfide-isomerase	P4HB	26.7221	27.0912	27.2425	27.2148	27.5041	27.8825	27.4237	27.3226	27.2416	27.7423	27.8709	27.9873	27.2287	27.458	27.99	25.9429	26.4058	26.5862	27.3461	27.2954	27.8636	27.7757	28.1356	28.8716	27.238	27.3378	28.4509	26.3114	26.6167	27.4071												+	Melanoma_Control	68	68	68	82.1	82.1
Histone H1.0;Histone H1.0, N-terminally processed	H1F0	25.5383	25.6892	24.0493	18.3462	16.5991	17.3305	22.2319	22.4222	22.6442	19.2273	17.5271	19.8155	17.6105	18.2725	17.5907	22.5383	22.9209	22.6406	26.0368	23.7745	25.3	17.0399	17.6818	17.6925	19.9261	20.7257	18.4649	24.7145	23.0695	21.6044				+							A375_MNT1			14	14	14	37.1	37.1
Annexin A2;Annexin	ANXA2	28.8327	29.4667	29.877	28.4564	28.9168	29.5003	30.6406	30.4249	30.1025	29.1487	29.2086	29.1675	26.8401	27.8104	28.0062	25.6252	26.334	26.3139	29.265	29.6053	30.4853	28.6631	29.5457	30.4151	26.9422	27.9209	28.1237	25.4908	26.1329	26.5023												+	Melanoma_Control	67	67	19	96.2	96.2
Calpain-1 catalytic subunit	CAPN1	21.7685	20.5391	20.1209	23.0801	22.3665	21.2252	18.2128	20.5862	21.7886	20.777	17.303	21.1757	21.8745	20.7311	21.9799	20.9132	20.8204	21.1695	20.4126	19.0595	20.3176	22.079	21.3298	20.5236	21.0448	19.8832	21.6163	20.8325	20.2134	21.0471														15	15	15	29	29
Tubulin beta chain	TUBB	27.0928	27.1112	28.0699	27.6917	27.8404	28.4713	27.9517	27.9913	27.8978	28.6107	28.4496	28.4213	27.4398	27.4878	27.9378	27.3447	27.4728	28.2243	26.4476	27.4865	27.4666	27.1914	27.3012	27.5127	27.5035	27.601	27.6965	27.2666	27.2014	27.9007														45	7	6	78.4	21.4
Beta-hexosaminidase subunit beta;Beta-hexosaminidase subunit beta chain B;Beta-hexosaminidase subunit beta chain A	HEXB	21.3411	21.689	21.6129	22.4956	22.7131	22.8637	23.3372	23.4871	22.7709	22.1241	22.6203	22.6051	21.22	21.281	21.8632	20.4451	21.0036	21.0299	20.9913	21.6402	21.6329	22.5968	22.9188	23.647	21.0634	21.4643	21.9619	20.798	20.8843	21.4318														17	17	17	35.1	35.1
Cathepsin L1;Cathepsin L1 heavy chain;Cathepsin L1 light chain	CTSL	21.3317	20.9212	21.4359	21.1573	21.0847	21.0892	23.9544	24.089	24.1119	21.2104	21.4629	20.6632	21.1051	21.0435	17.9857	21.0153	20.6409	19.1573	22.0949	21.7681	21.6373	21.4045	20.9787	21.9787	20.9116	20.536	21.0286	21.539	20.6477	20.0246														5	5	5	24.6	24.6
Profilin-1	PFN1	28.5589	28.3182	28.3642	27.81	27.6649	27.7968	27.8587	27.9299	27.8963	28.7756	28.7965	28.8124	27.4345	26.5079	27.2649	27.7391	27.4023	27.5222	28.0117	28.1353	28.1206	27.2104	26.5751	26.4471	27.3335	26.8838	27.2945	27.6834	26.9312	27.6372														25	25	25	97.1	97.1
Adenine phosphoribosyltransferase	APRT	24.3194	24.8398	23.4316	24.5139	25.0956	24.3564	23.2503	24.1193	24.0927	24.3322	24.4167	24.1258	24.3947	25.2066	24.8198	25.5646	26.0244	25.8008	22.8166	23.993	23.4754	24.0191	24.0405	22.3606	24.5127	24.9551	24.7849	25.2868	25.7425	25.9355												+	Melanoma_Control	16	16	16	83.3	83.3
Bifunctional glutamate/proline--tRNA ligase;Glutamate--tRNA ligase;Proline--tRNA ligase	EPRS	25.8784	26.1376	25.7522	25.3032	25.7503	25.435	25.1149	24.6642	25.0256	25.7319	25.5744	25.4268	25.2656	25.1359	25.0282	26.0527	26.4135	26.2193	25.1721	25.7042	25.4832	25.2253	25.4884	24.7663	24.9098	25.0234	25.0968	25.7801	26.126	26.15														90	90	90	63	63
Cathepsin B;Cathepsin B light chain;Cathepsin B heavy chain	CTSB	24.5605	24.9856	24.0404	26.4704	26.8767	26.2753	25.6164	25.5611	25.2123	24.7265	25.5165	25.129	26.6535	26.8772	27.2063	22.6369	22.0263	21.8817	24.9663	23.0652	24.5663	26.679	26.9039	27.1734	26.891	27.1007	27.5886	23.2607	22.8726	22.5947				+							A375_MNT1	+	Melanoma_Control	23	23	23	48.4	48.4
Heat shock protein HSP 90-alpha	HSP90AA1	28.78	29.0269	29.6437	28.7231	29.2194	29.7	29.812	29.7617	29.7325	28.641	28.5321	28.7311	28.6184	29.293	29.6395	28.951	29.5613	29.5922	28.2017	29.4167	29.5935	28.3153	29.1899	29.0313	28.3624	29.3248	29.8006	29.0054	29.9248	30.2784														97	97	72	79.9	79.9
Heterogeneous nuclear ribonucleoproteins C1/C2	HNRNPC	20.0726	17.4017	18.4393	19.3783	17.3957	16.4143	17.2204	20.0506	17.3347	19.8008	18.0099	19.1569	16.543	19.7452	19.1202	21.2206	21.6023	20.1918	22.3479	16.1833	18.9718	19.2904	19.5926	19.8345	18.7625	20.2784	15.8367	22.1951	17.748	19.868														38	4	4	77.8	12.1
Cytochrome b-c1 complex subunit 6, mitochondrial	UQCRH	23.0548	21.9549	22.8319	23.3745	22.4446	23.0104	23.9983	22.4335	23.2122	23.3671	23.5762	24.2995	22.9157	21.82	22.5686	23.076	21.5721	22.469	23.7112	21.8469	23.5547	23.9774	22.9697	24.2909	23.4165	22.2123	23.0851	23.5982	22.0061	22.7487														6	6	6	85.7	85.7
	TPM2b	19.573	21.6407	21.9653	18.8118	17.6535	22.569	23.3352	22.8014	22.5933	24.5891	23.9489	24.5344	19.0862	19.6174	20.9201	19.5025	19.547	20.326	19.9479	21.7214	22.2357	20.6132	18.9671	22.0323	19.2746	21.5761	22.173	19.2901	19.3183	20.891			+											33	18	4	66.9	44.4
Fumarate hydratase, mitochondrial	FH	26.3529	26.3001	26.3045	25.926	25.7731	25.4701	22.1448	23.8502	22.3073	25.0319	25.2917	25.1745	25.7766	25.6586	26.0597	24.7188	24.7111	24.7282	26.2774	25.6128	26.3255	26.099	25.8884	26.4325	25.9971	25.5693	25.7346	24.8433	24.2589	24.677														29	29	29	72.4	72.4
Thrombospondin-1	THBS1	23.4549	25.1232	25.0863	18.2858	19.7672	18.448	18.4067	20.2411	19.4273	19.3389	18.3362	16.7849	19.2182	19.9552	18.0557	20.0857	17.2219	18.262	19.1286	21.1721	18.7662	19.2899	17.2684	18.6158	18.2915	18.611	18.1689	17.7682	17.5633	18.0341			+	+							A375_MNT1			36	36	35	34.4	34.4
Annexin A6;Annexin	ANXA6	24.5796	24.7633	25.1165	25.2839	26.034	26.4715	24.4447	24.0049	24.169	25.5526	25.5371	25.5676	23.8717	24.5341	25.1678	24.3364	24.8431	25.2505	24.1196	24.5982	25.3838	24.779	25.8277	26.3343	23.7674	24.5554	25.1981	24.0132	24.6772	25.507														59	59	25	76.8	76.8
Tumor necrosis factor receptor superfamily member 16	NGFR	23.9305	21.5125	22.1168	20.1782	19.8812	15.49	21.0384	15.8258	20.7331	17.4773	17.7876	17.0209	15.3019	19.985	18.2664	16.9975	18.3725	19.8663	23.62	22.7135	22.726	17.2508	18.0878	19.0881	15.8658	16.9949	18.6667	17.3508	18.1103	19.3677						+					A375_Hypoxia_MNT1_Hypoxia			6	6	6	30.9	30.9
4F2 cell-surface antigen heavy chain	SLC3A2	25.6806	26.3284	25.871	23.9507	24.3209	23.8958	23.2784	22.6444	23.0742	24.8047	25.2125	25.2214	25.5756	25.815	26.3871	23.5447	24.5621	24.173	25.6584	25.3805	25.772	24.1304	24.5134	24.8955	25.8653	25.2247	26.6584	23.9715	24.2262	24.7217					+						SKMEL28_MNT1			34	34	34	58.8	58.8
Heat shock protein HSP 90-beta	HSP90AB1	28.3382	28.5199	29.466	28.4177	28.9218	29.5454	28.66	28.5447	28.3882	28.6588	28.2961	28.6078	28.2425	28.9348	29.2768	28.5128	29.1798	29.3312	27.6051	28.9963	29.2251	27.8417	28.7758	28.5752	27.6252	28.7681	29.2401	28.0863	29.0393	29.5609														96	71	61	82.6	66.9
Signal recognition particle receptor subunit alpha	SRPR	22.1656	22.9119	23.2483	21.4989	21.2742	22.0154	16.9105	19.6411	16.1604	21.4904	21.6305	21.1041	20.8933	20.9771	21.913	20.3953	20.7089	21.6348	22.5496	22.2451	23.7262	21.4636	21.8496	22.7552	20.9538	20.9431	21.5982	20.1873	21.2567	21.7028														18	18	18	43.9	43.9
Asparagine synthetase [glutamine-hydrolyzing]	ASNS	19.1484	20.8611	21.5409	18.1792	18.9234	19.1422	17.6703	18.9523	20.9404	18.2275	18.1976	18.7424	19.7521	21.732	22.71	22.8207	23.6881	24.2893	19.6968	21.8773	21.1075	20.0362	17.5079	18.2857	20.8316	22.811	22.9354	21.0311	23.0788	24.2513												+	Melanoma_Control	19	19	19	43	43
Neprilysin	MME	19.015	19.9386	17.0617	20.6397	21.1968	20.8622	20.4786	18.8439	18.9548	19.5833	17.7723	19.8768	17.518	18.7839	16.9395	17.1047	18.2699	16.6185	18.3627	19.0277	19.4633	21.3547	20.7805	22.5426	18.824	18.0227	17.3642	18.2691	17.2055	16.8633														14	14	14	24.8	24.8
Pyruvate dehydrogenase E1 component subunit alpha, somatic form, mitochondrial	PDHA1	23.9078	24.0885	23.266	24.0378	23.6233	23.4353	21.0915	21.7662	20.9057	22.3753	22.6999	22.6101	24.2573	23.4801	24.0456	23.697	23.4061	23.7826	24.3453	22.5845	23.5192	24.6885	23.9943	24.4848	24.3898	23.2264	23.7838	24.0207	22.9862	23.6445														25	25	25	69	69
Collagen alpha-2(IV) chain;Canstatin	COL4A2	19.3254	19.4899	19.6435	18.3917	16.2348	14.9964	20.9134	20.695	20.7769	19.6526	19.6193	19.3149	18.86	18.0666	19.2848	18.7165	18.6563	19.3638	20.6447	20.7495	20.8933	18.7128	15.7762	18.7293	18.2705	19.0485	18.8268	18.4639	19.0778	19.416						+					A375_Hypoxia_MNT1_Hypoxia			6	6	6	5.8	5.8
Cytochrome c1, heme protein, mitochondrial	CYC1	21.7147	22.0748	21.6308	21.6049	22.0297	21.984	18.6677	20.7398	20.4628	22.0983	22.3371	22.3219	21.1005	21.0439	21.2847	21.7493	21.9522	22.2097	21.7644	20.6392	21.9883	21.8588	21.9417	22.4853	21.4615	18.4089	21.119	21.8552	21.9081	22.1672														9	9	9	37.8	37.8
U2 small nuclear ribonucleoprotein B	SNRPB2	23.0381	23.3213	22.8207	22.2944	22.4389	21.5704	21.4703	19.5496	18.805	21.1521	21.345	21.9192	21.8112	22.7599	22.8115	22.1924	23.1399	22.9164	22.9118	20.9944	22.8765	21.3948	22.2528	22.2746	20.4316	21.8182	22.7419	24.4165	23.2856	23.5042														12	12	9	44.4	44.4
Melanotransferrin	MFI2	22.2466	22.0912	21.0115	24.6809	25.2674	23.6609	24.3913	24.6522	24.4928	20.8269	21.4733	21.4246	20.0595	17.6137	18.7683	18.5528	17.6228	18.0718	22.1127	20.4386	21.2607	25.2544	24.7264	24.9606	17.847	18.3331	18.43	18.7531	18.5696	18.0207					+		+				SKMEL28_Hypoxia_MNT1_Hypoxia;SKMEL28_MNT1			35	35	35	61.7	61.7
Myosin light chain 3;Myosin light chain 1/3, skeletal muscle isoform	MYL3;MYL1	22.4385	16.1678	22.0247	23.2485	20.2035	22.7862	22.7075	22.473	21.8774	22.3506	23.8678	22.9253	22.9827	21.0763	22.674	22.0233	17.2617	21.1221	22.4201	20.7557	21.5745	22.9923	21.9331	22.3375	22.8572	21.5431	22.9026	21.6008	21.1646	21.7812														3	3	3	12.3	12.3
U1 small nuclear ribonucleoprotein 70 kDa	SNRNP70	25.0067	24.8234	24.0331	24.2956	24.0112	23.4072	22.8752	22.7064	22.7346	24.2434	24.4263	24.2061	24.7139	24.3154	24.0804	25.1485	25.0619	24.3541	25.1664	24.0713	24.3051	24.47	24.1752	24.2669	24.6624	24.3537	24.6518	25.0728	25.0474	24.7806														25	25	25	48.4	48.4
Integrin alpha-5;Integrin alpha-5 heavy chain;Integrin alpha-5 light chain	ITGA5	21.429	21.2324	20.1301	19.0806	19.0054	18.7318	19.4763	18.4934	19.3514	19.4701	19.6745	16.9567	17.4004	17.3675	19.436	19.3233	18.3183	19.3848	22.7821	22.0545	21.8446	19.4576	19.1256	18.7891	19.0134	16.2853	19.7195	19.4992	19.2476	19.4843														11	11	11	13.2	13.2
Vimentin	VIM	30.9501	30.6293	31.4729	32.4175	32.1493	32.9805	31.8381	31.4132	31.3627	32.1212	32.0391	32.2723	31.4028	31.0143	31.557	29.3101	29.2049	29.3951	31.6914	30.7449	31.6597	33.2392	32.7084	33.7026	32.1429	31.6543	32.3907	29.8997	29.4438	29.8316												+	Melanoma_Control	107	107	99	99.8	99.8
Guanine nucleotide-binding protein G(k) subunit alpha	GNAI3	22.0912	21.5848	20.9567	22.2172	21.7226	21.1396	18.0538	18.2388	20.3277	19.266	20.5582	18.1301	21.3467	20.8545	21.1847	21.3882	20.8803	20.8196	21.2721	20.4419	21.154	21.9622	22.1242	22.6336	21.0027	20.1616	21.7461	20.4483	20.7043	21.3712														15	10	10	54	40.4
Annexin A5;Annexin	ANXA5	25.788	26.0717	26.4474	27.667	28.0759	28.628	27.8914	27.615	27.4681	27.775	27.8615	27.7352	26.7441	27.5563	28.0076	25.1148	25.5623	26.1799	25.1879	26.1905	26.6617	26.9307	27.5399	27.2	27.0427	27.4597	27.5162	25.1885	25.8418	26.5084												+	Melanoma_Control	41	41	41	88.1	88.1
U1 small nuclear ribonucleoprotein A	SNRPA	22.2096	23.5085	23.259	21.7859	22.9232	22.5232	22.7536	23.0617	23.321	22.1755	22.9375	22.8756	22.3832	23.2191	23.0536	22.2672	23.1448	23.1275	22.8355	23.2603	23.5477	22.5045	23.2447	23.2931	22.1651	22.6205	23.3159	22.5679	23.3857	23.5443														11	8	8	45.4	41.8
Gamma-enolase;Enolase	ENO2	23.5423	24.1749	22.2778	23.4012	23.5915	23.0118	20.0099	20.6858	21.4762	22.9742	23.4009	23.1407	23.9371	24.7258	24.8885	19.907	21.7073	21.4587	23.26	23.8511	23.5161	23.1835	23.5672	23.2378	24.539	25.3212	25.3243	22.1867	22.4608	22.6585														28	22	20	74	59.2
3-ketoacyl-CoA thiolase, peroxisomal	ACAA1	19.6579	20.0965	20.1842	20.9052	21.1929	21.333	23.2147	23.3055	24.3683	21.9988	22.0356	21.5404	21.9698	21.4762	22.2542	20.2214	20.5364	21.5509	20.2274	19.8267	20.51	21.5718	21.5943	22.0809	22.2274	21.9226	22.4016	21.1624	20.5411	21.5527				+		+					A375_Hypoxia_MNT1_Hypoxia;A375_MNT1			18	18	18	66.3	66.3
Signal recognition particle 19 kDa protein	SRP19	21.0087	20.6321	21.3502	20.2729	20.3289	21.178	21.1666	20.6843	21.3504	20.686	20.9136	20.7238	20.2703	20.1864	20.1206	21.309	21.4056	21.6012	20.8493	21.7533	20.5053	20.5812	20.8736	16.2962	19.7836	20.9491	18.9735	21.1564	21.3086	19.9372														8	8	8	65.3	65.3
Glutathione S-transferase P	GSTP1	25.5179	26.2021	26.6026	26.7764	27.6174	28.0652	29.5169	29.5467	28.8495	26.1661	26.442	26.0081	27.0818	28.4544	29.1976	25.6944	26.9945	27.2079	24.1726	26.1721	26.3188	25.2257	26.8681	26.7266	26.9254	28.2789	28.5449	25.3803	26.7357	27.3474														26	26	26	74.8	74.8
U1 small nuclear ribonucleoprotein C	SNRPC	23.5829	24.1525	23.257	23.0326	23.7868	22.7162	23.5732	23.7411	24.4757	23.3826	23.8343	24.338	23.4594	24.1257	23.4157	24.2251	25.0304	23.5105	23.7429	23.8913	23.6898	23.0999	24.2982	23.5681	23.0731	23.6551	23.4099	23.4731	23.8072	23.7651														7	7	7	26.4	26.4
Galectin-1	LGALS1	29.0186	28.8568	28.0827	30.0706	29.8774	29.8315	29.1397	28.9164	29.1201	29.0845	29.4554	28.9747	23.3781	23.1084	23.5813	21.8067	22.6942	22.5501	28.6638	27.7093	28.5057	29.867	29.5641	29.7884	24.1009	23.3601	24.0109	22.6343	22.6194	23.4464				+	+	+	+				A375_Hypoxia_MNT1_Hypoxia;A375_MNT1;SKMEL28_Hypoxia_MNT1_Hypoxia;SKMEL28_MNT1	+	Melanoma_Control	19	19	19	95.6	95.6
Dihydropteridine reductase	QDPR	22.0304	22.3215	22.4426	24.4862	24.3631	24.8269	24.8665	24.4378	24.2302	24.6181	24.4955	25.0655	21.2868	21.5946	22.6498	21.967	21.6998	21.8583	21.6311	22.5226	22.5686	23.9829	23.9487	24.0625	22.6199	22.7797	22.8924	21.7864	22.275	22.7593					+		+				SKMEL28_Hypoxia_MNT1_Hypoxia;SKMEL28_MNT1			19	19	19	73	73
High mobility group protein B1;Putative high mobility group protein B1-like 1	HMGB1;HMGB1P1	26.8628	25.8665	26.7371	27.1371	26.6101	27.2515	27.9003	27.6836	27.5263	27.9135	27.6612	28.0336	27.4063	26.8389	27.3656	27.6494	26.7843	27.0556	26.4098	26.539	26.721	26.6193	26.5392	26.0862	27.1768	27.1573	27.5492	27.5368	27.5165	27.8738														22	22	14	58.1	58.1
SPARC	SPARC	22.5048	22.1254	22.0363	22.0749	21.8006	21.9391	21.1398	21.0579	21.0231	21.2324	20.1205	20.4883	19.7638	18.3214	19.378	20.0975	16.8821	18.8609	20.3067	21.0597	19.9347	20.6299	20.1808	21.9617	19.0993	19.4005	19.6385	15.1964	17.4705	20.2511				+	+						A375_MNT1;SKMEL28_MNT1			9	9	9	35	35
Clathrin light chain A	CLTA	24.7787	23.8051	23.8429	24.4324	23.7223	24.3599	25.0421	24.6666	23.9808	24.3429	24.6252	24.6251	24.7359	23.753	24.0033	23.9862	23.2623	23.2209	24.396	23.1317	23.9562	24.6588	24.0959	23.8896	24.447	23.4549	23.6295	23.9208	23.1384	23.3425														15	15	15	43.6	43.6
Clathrin light chain B	CLTB	21.6643	21.9961	21.2453	21.1046	21.6557	21.0801	21.8137	21.1691	22.2151	22.0486	21.6231	22.6142	23.1055	22.1559	21.5333	22.3243	22.4979	21.3497	21.4306	21.7513	21.6468	22.1454	21.6042	21.3402	22.4886	22.5232	22.7907	22.8265	22.4929	21.7841						+					A375_Hypoxia_MNT1_Hypoxia			12	12	12	38.9	38.9
Annexin A4	ANXA4	21.7414	22.4797	22.3767	23.6075	24.471	24.3354	24.7852	25.1951	24.8191	22.9701	23.8064	23.3023	21.3617	22.2148	22.935	20.5391	21.6202	22.0167	21.4293	22.1175	22.4948	23.1605	23.9773	23.7376	22.2321	22.2885	23.0568	20.1023	21.7273	22.153														25	25	3	76.8	76.8
Heme oxygenase 1	HMOX1	18.327	18.2382	18.6485	21.1291	20.646	20.61	22.0508	18.2168	20.4684	17.311	16.9856	19.3478	21.9903	23.1503	23.4945	22.6822	21.7708	21.9904	18.5804	16.8125	17.5058	21.4834	18.635	19.821	23.4615	22.7182	24.2743	21.3791	21.0517	22.0435				+		+					A375_Hypoxia_MNT1_Hypoxia;A375_MNT1			17	17	17	57.3	57.3
Dihydrolipoyl dehydrogenase, mitochondrial;Dihydrolipoyl dehydrogenase	DLD	24.3913	24.4511	24.4659	24.957	24.7863	25.1046	23.5063	23.6982	23.8006	24.5827	24.5609	25.2556	24.9242	24.3717	25.0083	24.4644	24.5148	24.3845	24.1053	22.886	23.7047	25.3477	24.4969	25.6373	24.6234	24.2127	24.871	23.9636	23.5806	23.6757														28	28	28	52.7	52.7
Heterogeneous nuclear ribonucleoprotein A1;Heterogeneous nuclear ribonucleoprotein A1, N-terminally processed;Heterogeneous nuclear ribonucleoprotein A1-like 2	HNRNPA1;HNRNPA1L2	29.3775	28.0254	29.2632	28.1708	27.0908	28.0895	28.2061	28.2141	28.3917	27.7741	27.6374	28.2775	29.1014	27.9865	28.4936	29.5428	28.5746	28.105	29.8067	28.479	29.4289	28.9766	27.8386	29.0846	28.9921	28.2977	28.8902	29.727	28.7117	29.2199														42	42	41	76.1	76.1
U2 small nuclear ribonucleoprotein A	SNRPA1	22.5837	23.4035	22.6729	22.0761	22.7248	21.6598	22.0312	22.2718	21.1454	22.2103	22.2414	22.5058	21.7635	22.9552	23.4129	23.3358	23.9013	23.5438	22.9369	22.1696	22.9652	22.3481	22.9676	23.0444	22.7687	22.6597	23.1176	22.6639	23.7501	23.6487														22	22	22	66.3	66.3
Cytochrome c oxidase subunit 6C	COX6C	21.6684	22.2292	21.9004	21.4936	21.7368	21.6709	21.6861	21.8612	21.6563	21.1304	20.1433	20.1165	22.161	17.0498	21.6419	21.6301	17.2022	20.688	21.7022	21.5793	22.0274	21.7243	21.7256	22.4592	22.1718	22.2483	22.2487	21.8091	19.3741	19.9152														5	5	5	38.7	38.7
Poly [ADP-ribose] polymerase 1	PARP1	26.397	26.42	26.4571	26.5062	26.4233	26.6917	25.9991	26.0195	25.8724	25.7958	25.6804	25.6814	26.5448	26.3111	26.5863	28.3562	28.3714	28.4706	26.6711	26.3362	26.8571	26.6483	26.4427	26.2956	26.48	26.1343	26.6392	28.81	28.7547	29.1405												+	Melanoma_Control	92	92	92	75.7	75.7
Ubiquitin carboxyl-terminal hydrolase isozyme L1;Ubiquitin carboxyl-terminal hydrolase	UCHL1	19.3828	17.4498	16.5221	18.7791	19.1438	17.131	20.7089	19.7032	18.1855	27.7774	27.926	27.7996	20.7064	16.735	20.7632	24.8182	25.5667	24.8942	20.6987	16.8147	18.4332	18.6739	15.8178	18.4928	18.6427	17.2453	19.5394	24.0056	24.9265	25.0478														19	19	19	84.8	84.8
Leukotriene A-4 hydrolase	LTA4H	22.1378	23.2034	22.2289	22.7749	23.9828	23.3975	20.8822	20.0843	21.6888	21.7185	20.522	20.0124	22.1923	23.2874	23.643	22.9244	24.3268	24.2849	21.3022	23.0281	22.334	21.2793	22.8786	21.8562	21.3946	23.4676	23.9123	22.139	24.1879	24.4533														30	30	30	57.6	57.6
Fructose-bisphosphate aldolase C;Fructose-bisphosphate aldolase	ALDOC	26.0217	25.7107	24.5992	25.6151	25.1518	25.4354	25.0295	25.188	24.6348	25.4521	25.5846	25.1334	25.4926	25.0176	25.8408	25.1009	24.8813	24.6156	25.7586	25.1193	25.8792	24.1291	24.8944	24.4356	24.9764	24.8106	25.8038	24.5503	24.6717	25.5391														32	23	23	68.7	53
Histone H2A.V;Histone H2A.Z;Histone H2A	H2AFV;H2AFZ	25.4585	25.0024	25.8762	25.3345	25.3148	25.7138	24.2392	23.9959	24.2772	24.8432	24.849	25.0517	24.9226	24.949	25.6013	25.919	25.1035	25.5107	26.5835	25.5087	26.2889	26.3687	25.8025	26.6955	25.578	24.8692	25.8604	26.4967	26.0368	26.2689														10	8	8	63.3	63.3
Splicing factor U2AF 35 kDa subunit	U2AF1	23.9921	24.8853	23.6745	22.9016	23.3944	22.6642	23.5293	23.191	23.3629	24.1865	24.8988	24.1025	23.6218	24.2651	23.6614	24.6175	24.4931	24.6795	24.5215	24.4541	23.9454	23.4816	23.524	23.3798	24.3108	24.2552	23.2574	24.4204	24.9891	24.4714														13	13	13	58.3	58.3
Cystathionine beta-synthase	CBS	16.5782	16.8228	18.2112	18.4863	18.0082	16.5274	21.3627	21.2968	19.4831	17.0674	17.2828	18.0084	16.6589	17.1362	17.7259	24.2753	25.0648	24.5609	18.6173	16.3025	18.3041	18.5772	15.7401	18.7086	18.7886	17.1516	16.9571	24.9671	24.7117	24.3907												+	Melanoma_Control	19	19	19	44.6	44.6
60 kDa SS-A/Ro ribonucleoprotein	TROVE2	20.8916	21.6533	21.9293	21.4553	22.3919	23.1058	21.7369	21.4074	19.5442	20.3121	21.4556	20.2231	20.1422	22.1615	23.2442	21.108	22.4566	23.0261	19.5738	21.6832	22.0054	21.1983	22.284	22.6072	21.1559	22.0771	22.9291	21.1539	22.2921	23.3176														19	19	19	45.5	45.5
Lysosomal alpha-glucosidase;76 kDa lysosomal alpha-glucosidase;70 kDa lysosomal alpha-glucosidase	GAA	20.4884	19.1305	19.3146	21.2527	20.3252	20.0491	19.7196	20.0783	18.966	18.7992	17.7971	21.0483	19.9915	18.5377	18.9999	20.8254	19.1	19.7881	20.6743	17.7747	19.6848	21.2597	20.822	21.5006	20.0708	17.5237	19.5821	21.638	20.4761	20.9382														7	7	7	10.9	10.9
Histone H1.4	HIST1H1E	28.9506	28.791	29.3654	28.8205	27.7739	28.9966	28.8774	28.8356	29.0249	28.1137	27.9225	28.5607	30.3189	29.3382	29.453	29.6404	29.1058	28.8697	30.3489	29.5516	29.9725	29.5851	28.8244	29.7491	30.0367	29.9924	30.1493	29.4564	29.2968	28.9071														25	25	4	45.7	45.7
Dihydrolipoyllysine-residue acetyltransferase component of pyruvate dehydrogenase complex, mitochondrial;Acetyltransferase component of pyruvate dehydrogenase complex	DLAT	20.9627	20.8567	21.3698	20.6041	20.6372	20.7072	17.6906	20.2716	20.5981	21.3528	22.1633	21.7657	19.5012	20.1885	20.7493	22.0561	22.7524	22.6529	21.251	20.7401	21.9715	20.8022	21.705	22.0729	19.9565	19.9693	20.1904	21.7544	22.1751	22.8204														18	18	18	35.9	35.9
Thioredoxin	TXN	25.5385	25.6831	26.263	25.1348	25.5773	26.2571	25.0791	24.9169	24.7306	25.622	25.535	25.3886	25.858	26.1847	26.8227	25.8176	26.382	26.722	24.2167	25.7859	25.9759	24.077	24.791	24.5953	25.5478	26.2748	26.5704	25.6147	26.2787	26.9047														12	12	12	89.5	89.5
Cytochrome c oxidase subunit 5B, mitochondrial	COX5B	22.9978	23.9218	23.4373	23.9843	24.4534	24.4174	23.9796	23.4912	23.6377	23.8387	23.902	24.0907	23.2101	23.9139	23.7665	23.3277	23.4076	23.1861	23.912	23.6601	23.5796	24.1428	23.6139	24.4676	24.0084	23.6292	24.0536	23.5359	23.5482	23.2227														9	9	9	58.9	58.9
Carboxypeptidase;Lysosomal protective protein;Lysosomal protective protein 32 kDa chain;Lysosomal protective protein 20 kDa chain	CTSA	20.2361	20.7467	20.934	22.2628	23.8412	23.2105	21.3996	22.3761	21.2895	21.6977	20.2145	22.5545	20.2081	22.9058	22.1292	18.552	19.4778	19.3684	20.0163	19.87	20.3178	21.1395	23.1279	24.6688	20.5999	21.8696	23.8464	20.1627	19.7733	18.8779												+	Melanoma_Control	11	11	11	26.8	26.8
cAMP-dependent protein kinase type I-alpha regulatory subunit;cAMP-dependent protein kinase type I-alpha regulatory subunit, N-terminally processed	PRKAR1A	22.4063	22.7913	22.9392	23.6008	23.799	24.2973	24.276	24.1095	24.18	24.8943	25.1923	24.6817	21.6974	23.3623	23.2014	21.8945	22.3644	22.4805	20.754	22.8761	21.8373	22.4479	23.3462	23.438	21.9765	23.5711	23.5285	21.2374	22.49	22.3064														21	21	21	55.4	55.4
S-formylglutathione hydrolase	ESD	23.8261	23.9725	23.7729	24.5356	24.6606	25.0645	25.3156	24.9619	25.0333	23.5854	23.1766	23.6808	24.1715	24.8261	24.8122	24.8318	24.8721	24.9667	23.1918	23.9842	23.953	23.8553	23.816	23.3772	24.3983	24.8394	24.7378	24.775	25.2419	25.0657														23	23	23	81.9	81.9
60 kDa heat shock protein, mitochondrial	HSPD1	28.8784	28.7183	29.5042	29.7468	29.6923	30.1616	29.0829	28.8831	28.8223	29.5515	29.7654	29.6439	29.346	29.0836	29.4633	29.2203	29.351	29.5417	29.7085	28.8001	29.797	30.7745	30.2395	31.3376	29.6698	29.2582	29.9058	29.6647	29.2482	29.7135														89	89	89	90.4	90.4
78 kDa glucose-regulated protein	HSPA5	28.631	28.4024	28.8791	28.6674	28.274	28.9419	29.3566	29.2269	29.258	28.2093	28.6281	28.7763	28.858	28.3058	28.758	28.1227	27.9539	27.9366	29.2971	28.8205	29.4945	29.2457	28.7979	29.8652	28.6774	28.4934	29.1206	28.516	28.1988	28.5783														76	75	75	70.9	70.9
Laminin subunit gamma-1	LAMC1	23.9828	24.7336	23.0008	22.183	22.1654	20.5175	22.4852	22.6211	22.5499	19.0531	19.0777	18.8496	21.7259	20.7389	20.3625	20.8418	20.7337	20.9662	23.1246	22.5903	22.0366	20.7851	19.6879	20.3164	21.4537	20.8592	20.526	20.0081	18.979	18.8506														35	35	35	26.5	26.5
Solute carrier family 2, facilitated glucose transporter member 1	SLC2A1	24.9064	24.4024	22.6063	19.2964	17.6017	18.5061	18.3755	19.3275	20.6102	19.2844	20.8212	18.9676	19.5017	19.0355	18.22	17.4003	17.8279	18.1843	24.959	21.4205	24.1534	20.9523	21.389	21.0047	23.2	19.7868	23.6891	18.6796	18.6709	18.6329				+							A375_MNT1			6	6	6	12.4	12.4
Uridine 5-monophosphate synthase;Orotate phosphoribosyltransferase;Orotidine 5-phosphate decarboxylase	UMPS	19.6212	21.4652	20.784	19.6391	21.2941	20.9857	16.9144	18.8353	18.4329	19.2441	17.41	17.3567	18.3075	21.7451	22.7436	19.5295	22.3102	23.0244	18.6624	20.2464	21.0012	17.9179	20.4855	19.7894	19.002	20.6456	21.3457	19.2745	21.2292	22.2994														12	12	12	32.3	32.3
Pyruvate dehydrogenase E1 component subunit beta, mitochondrial	PDHB	23.6633	24.2528	24.3235	23.7993	24.2381	24.4245	24.1945	23.9274	24.1519	23.3062	23.3037	23.002	23.6503	24.1242	24.5541	23.6694	24.2836	24.5238	24.2081	24.0595	24.6737	24.3265	24.7881	25.497	23.8081	24.2658	24.8145	23.4843	24.3253	24.6293														19	19	19	59.2	59.2
Lipoamide acyltransferase component of branched-chain alpha-keto acid dehydrogenase complex, mitochondrial	DBT	17.885	18.7181	18.9601	17.8313	18.5355	18.7561	16.9991	18.5965	21.1796	18.6289	16.3989	18.6116	17.1363	18.2736	18.7245	17.766	18.7118	19.5561	19.7001	19.1048	19.9644	17.356	19.2587	19.8896	18.4159	18.4628	18.9991	18.8527	18.4422	19.8069														3	3	3	7.3	7.3
Glycogen phosphorylase, brain form	PYGB	24.9313	25.458	25.3782	25.4454	26.3161	26.5687	26.5255	26.2649	26.2656	23.4863	22.8448	20.383	20.3689	21.0505	22.7336	20.9217	23.029	23.5036	24.2579	25.1785	25.5589	24.3848	25.7373	25.7674	19.9913	21.2333	22.0631	20.4319	22.8124	23.7447														67	67	56	68.2	68.2
Ras-related protein Ral-A	RALA	21.6768	21.7855	21.8723	21.3964	21.2209	22.1482	17.9513	20.4913	20.8103	21.2926	21.6703	21.176	21.7175	20.9744	21.7042	21.5443	21.9156	21.6751	21.6165	21.7463	22.1557	22.2931	22.104	22.8801	21.7156	20.6991	21.9927	21.0902	21.5208	21.7484														11	11	5	47.1	47.1
Ras-related protein Ral-B	RALB	17.8585	20.5314	19.4379	19.6945	21.0514	20.6775	16.8647	17.4656	18.6889	18.6945	18.6939	16.5773	21.1645	19.5298	19.9916	17.365	19.5686	20.6408	17.6035	20.2709	19.6657	21.6339	21.6774	21.6526	19.5627	19.6767	20.1545	19.7152	19.6219	20.5782							+				SKMEL28_Hypoxia_MNT1_Hypoxia			10	4	4	43.7	18.9
Lysosome-associated membrane glycoprotein 1	LAMP1	22.5526	22.1859	20.8278	23.6452	23.0074	22.1681	21.9412	18.309	18.4005	23.1945	23.5948	23.251	22.943	22.816	23.2426	21.1289	20.8543	21.33	21.6768	19.4901	21.2363	23.2476	22.8838	22.9456	23.0237	21.9163	22.3925	20.8425	18.735	21.4445														8	8	8	23.5	23.5
DNA topoisomerase 1	TOP1	24.7643	24.7803	24.8798	23.7184	23.4591	23.9305	24.111	24.0506	24.2479	24.7959	24.7355	24.5014	24.1198	24.0278	24.1458	24.6087	24.7395	24.7059	25.3542	24.932	25.3861	24.337	24.1211	24.7847	24.2429	24.425	24.7419	24.9403	24.9363	25.2515				+							A375_MNT1			44	44	40	52.4	52.4
DNA topoisomerase 2-alpha	TOP2A	21.9099	22.9385	23.3948	20.3329	22.0961	22.6078	20.9217	21.4747	19.9336	21.2212	21.3216	19.7461	23.3276	23.1419	24.072	23.3948	24.2133	24.2395	21.7406	21.6239	22.6421	21.4809	22.2676	22.5066	22.1964	22.7533	22.8446	23.8497	24.2408	25.1318														51	51	39	37.2	37.2
Glucose-6-phosphate 1-dehydrogenase	G6PD	23.258	23.7841	22.9421	22.695	23.5748	23.0376	22.0159	21.886	21.7141	23.443	23.0416	22.7086	21.2642	22.1805	22.7712	21.8804	21.9912	22.6091	21.3587	22.5126	23.0275	21.5743	22.7789	21.9951	21.7023	21.5107	22.2196	21.254	22.4437	22.6449														25	25	25	59.2	59.2
Ubiquitin-like protein 4A	UBL4A	20.0911	20.1462	18.3682	20.6831	19.8497	20.2696	16.2268	19.165	19.6023	21.0682	20.4374	21.0625	20.5316	18.8802	17.5755	21.3583	20.8481	19.5779	19.9224	19.6638	17.8186	19.9538	19.5829	17.9299	20.5185	20.0926	19.815	20.7911	21.2882	20.1134														5	5	5	37.6	37.6
Pyruvate carboxylase, mitochondrial	PC	21.3768	21.1839	20.4777	24.3524	24.2051	23.9903	21.4476	21.7786	21.4401	17.3672	20.0401	17.1789	19.8692	21.2275	21.2101	21.0413	21.4826	21.6524	19.7795	19.1618	20.9608	24.2597	24.3384	25.2065	20.766	20.3432	20.7673	21.4378	21.1978	21.4691					+		+				SKMEL28_Hypoxia_MNT1_Hypoxia;SKMEL28_MNT1			38	38	38	49.7	49.7
Cation-independent mannose-6-phosphate receptor	IGF2R	22.9667	22.588	22.4218	24.4445	24.4485	24.1803	22.4575	21.9725	21.1675	22.5537	22.2485	22.0375	23.2049	23.1869	23.3366	22.8591	22.5773	22.6808	22.2423	22.1902	21.7411	24.0052	23.9345	24.8208	23.4265	23.2778	23.8048	22.973	22.1382	22.7635					+						SKMEL28_MNT1			59	59	59	35.2	35.2
Alcohol dehydrogenase class-3	ADH5	22.76	23.4564	22.2122	23.267	24.4829	23.9778	23.2717	23.8173	23.3052	23.705	23.5369	22.9367	19.9185	21.2508	20.8529	23.2829	24.2362	23.6654	22.0524	22.0827	22.2205	22.4064	23.5683	22.226	20.1922	20.4905	20.8948	22.463	23.8418	23.4748						+					A375_Hypoxia_MNT1_Hypoxia			20	20	20	62.8	62.8
Cyclin-dependent kinase 4	CDK4	18.7689	15.8425	18.8337	16.7888	19.6835	19.9788	20.4639	17.5705	18.8411	18.8035	18.3037	19.4467	22.1693	22.8697	23.0454	22.2008	20.8458	21.5469	17.7383	19.7523	18.6684	19.3593	18.4869	19.8469	21.4071	19.7514	21.0862	19.8035	19.0933	19.9144														12	11	11	55.8	53.1
Ribose-phosphate pyrophosphokinase 2	PRPS2	20.8428	20.7522	21.8169	22.0936	21.6303	22.3838	20.6177	18.8912	18.3145	19.0362	20.1431	20.9345	21.8059	21.4145	22.6011	20.711	20.9612	21.3168	16.9738	18.6421	21.441	21.0882	20.9895	20.9265	21.0712	18.1579	22.1601	18.2977	21.0154	21.8303														14	5	4	55	23.9
Polyadenylate-binding protein 1;Polyadenylate-binding protein	PABPC1	27.1895	26.9365	27.4302	26.7539	26.459	26.773	27.0745	27.0171	26.8573	27.1869	27.3303	27.1755	26.9187	26.6027	26.8093	27.5441	27.2195	27.3186	26.6146	26.6309	26.6472	26.7019	26.1128	26.2592	26.6378	26.2958	26.6053	27.0102	26.4122	26.8135														46	46	15	68.7	68.7
Proliferating cell nuclear antigen	PCNA	25.2119	25.7971	25.8812	24.4785	24.7467	25.1808	25.4768	25.3921	25.2545	25.2355	25.382	25.1617	25.0752	25.1476	25.4998	25.5819	26.1281	26.1759	24.7657	24.9511	25.418	23.1742	23.3134	23.5327	24.2544	24.5216	24.8395	25.3319	25.805	26.4595														23	23	23	82	82
Histidine--tRNA ligase, cytoplasmic	HARS	22.281	22.3574	22.1055	22.2551	22.1604	22.468	21.4255	20.9585	21.0024	21.877	22.3122	21.5124	23.0318	22.7147	23.3769	18.4198	21.6832	22.3991	20.9645	22.2281	22.3199	18.9744	21.905	21.6865	22.2014	21.8681	22.7526	22.0283	20.8781	22.0245														24	24	19	52.3	52.3
Collagen alpha-1(XI) chain	COL11A1	18.8498	18.0894	17.1863	17.1455	18.6513	19.0034	21.3969	21.0403	20.9643	17.8525	17.313	18.4747	17.9638	17.9731	16.1233	19.0653	18.282	17.2543	18.0301	17.7696	16.5736	16.5071	18.2723	15.5838	19.9006	19.4983	16.9147	18.1299	18.8404	17.2411														3	3	3	3.2	3.2
ADP/ATP translocase 1	SLC25A4	21.4119	21.6548	21.4918	21.5836	22.1013	22.0763	22.8157	19.3846	18.1788	21.7091	22.9848	23.379	20.6766	21.6635	21.8991	23.7831	21.0666	21.0346	24.0272	22.8675	22.5961	25.833	23.2728	23.4924	19.6847	21.6495	22.203	19.546	16.4616	22.0839														22	6	6	54.4	14.4
ADP/ATP translocase 3;ADP/ATP translocase 3, N-terminally processed	SLC25A6	23.9802	23.6025	24.3342	23.8176	23.9677	23.7272	23.9287	23.4326	23.6203	23.0288	22.9551	22.2142	23.4154	23.2603	24.2482	23.6374	23.5381	24.1069	24.0368	23.8125	24.1773	24.2973	24.0115	25.0657	23.6298	22.9568	24.2042	23.1007	23.29	24.2544														32	14	8	68.1	36.9
Inosine-5-monophosphate dehydrogenase 2	IMPDH2	25.9942	25.8569	26.2799	25.9286	25.9167	26.3844	25.6701	25.1494	25.0706	25.2385	25.1433	25.3664	25.4149	25.255	25.9162	25.913	25.8515	26.1496	25.3963	25.1744	25.9686	25.3455	25.5086	25.3325	25.0255	24.8462	25.654	25.6835	25.4897	26.2324														36	36	3	71.6	71.6
Nucleoprotein TPR	TPR	24.5689	24.8517	24.0517	23.9032	24.1905	23.8163	24.1122	23.9675	23.7896	24.307	24.4229	24.4429	24.6473	24.4882	24.2948	24.8832	24.8471	24.4858	25.1902	24.3192	24.5801	24.6564	24.3646	24.6723	24.883	24.295	24.696	25.0691	24.7174	24.7181														85	85	85	41.5	41.5
Creatine kinase B-type	CKB	17.6573	16.3001	17.8313	13.5581	14.4221	14.691	15.1913	16.4706	15.3382	13.79	17.1966	17.7227	18.31	20.7309	22.6607	28.3623	29.0324	28.6222	15.5228	16.5039	16.752	15.3055	15.1642	15.4098	20.3672	19.5519	22.1767	27.8943	28.6027	28.8939												+	Melanoma_Control	30	30	30	89.8	89.8
Creatine kinase U-type, mitochondrial	CKMT1A;CKMT1B	17.9135	19.1705	19.9659	17.9262	18.0494	17.4318	20.14	18.171	20.8196	22.9459	23.4504	23.4712	21.5609	21.8504	22.9444	23.7238	25.0431	25.3116	16.0948	18.0302	18.0751	19.3267	18.6046	17.122	21.8619	21.6544	22.6704	23.8985	24.3869	25.8263					+						SKMEL28_MNT1			18	18	18	58.5	58.5
Alpha-actinin-1	ACTN1	25.8539	26.0428	26.0609	26.2204	26.361	26.5082	26.5943	26.379	25.7808	26.2623	26.2449	26.3246	24.2115	24.5024	24.8562	23.9423	24.4121	24.4153	25.2372	25.8739	25.9128	25.7058	26.1057	26.0429	24.324	24.461	25.0959	23.863	24.0591	24.6885				+	+						A375_MNT1;SKMEL28_MNT1	+	Melanoma_Control	84	51	50	80.3	62
Xaa-Pro dipeptidase	PEPD	20.8358	20.2532	20.2442	23.2893	24.3363	23.7206	22.6505	22.2412	21.9243	23.3728	23.246	22.3944	21.7459	22.824	22.9778	20.8731	21.7417	21.7238	20.6756	19.7143	19.862	20.7064	23.2357	22.0197	20.3742	22.0042	22.864	18.2446	21.5154	21.3037														17	17	17	44.2	44.2
X-ray repair cross-complementing protein 6	XRCC6	25.9283	26.8483	26.4197	26.1224	27.2821	26.8791	26.0568	26.0344	26.1037	26.214	26.0892	26.1301	26.2514	27.3173	27.3896	26.0697	27.2839	27.0398	25.8877	26.1478	26.8274	25.9464	27.2836	26.5543	26.1653	26.6364	27.1472	25.9929	27.1383	27.1181														67	67	67	81.1	81.1
X-ray repair cross-complementing protein 5	XRCC5	25.9041	26.2293	26.3233	26.1122	26.6521	26.8365	25.5873	25.532	25.9449	26.3534	25.8905	26.1314	26.2104	26.83	27.029	26.0923	26.7582	26.6947	26.082	26.4405	26.8593	25.8925	26.8164	26.4214	25.9991	26.7068	26.8452	25.9389	26.6756	26.6883														68	68	68	82.9	82.9
Cytochrome c oxidase subunit 4 isoform 1, mitochondrial	COX4I1	24.2913	24.5491	24.3557	24.6466	24.3852	24.1557	22.4729	21.5387	22.5475	24.1802	24.1364	24.1933	25.3606	25.3839	25.5975	24.8164	24.8307	24.8176	23.8263	23.4218	23.9009	24.5406	24.6045	25.0476	25.0293	24.7036	25.9338	24.2186	24.7612	24.8576				+	+						A375_MNT1;SKMEL28_MNT1			16	16	16	59.8	59.8
5-aminolevulinate synthase, nonspecific, mitochondrial	ALAS1	17.5416	18.9075	17.869	18.5393	16.2661	19.0024	18.2029	19.4644	18.6605	16.5809	18.8366	17.9601	16.909	16.3305	19.143	20.0277	19.5636	20.5408	20.2126	19.4966	19.2839	17.2672	19.0369	19.3524	20.3322	19.2441	19.3904	20.8658	21.872	21.4462														12	12	12	26.2	26.2
Lysosome-associated membrane glycoprotein 2	LAMP2	19.7173	19.5915	18.6403	22.807	23.3342	20.6385	20.1901	20.3025	20.3212	20.4476	21.4694	16.1855	21.5623	21.9191	22.2841	20.2392	21.7587	21.6938	19.4487	18.6648	18.8961	22.7257	22.8813	22.8001	21.895	21.2064	22.7748	20.1631	19.1493	21.0579				+							A375_MNT1			5	5	5	11.2	11.2
Ribonuclease inhibitor	RNH1	24.3529	24.1911	24.0328	25.1603	25.182	25.2083	25.804	25.7913	25.3737	25.2183	25.3178	25.5016	25.1079	24.8931	25.1686	24.0639	23.8846	23.9579	23.6422	23.9781	23.6202	24.3528	24.6584	24.1238	24.9593	24.7914	25.1007	23.9415	23.5687	23.9097				+		+					A375_Hypoxia_MNT1_Hypoxia;A375_MNT1	+	Melanoma_Control	33	33	33	79.2	79.2
Elongation factor 2	EEF2	27.9809	28.4995	28.3437	29.3967	29.7988	29.6793	28.8767	29.0346	29.1093	29.4249	29.1506	29.2525	29.0872	29.5129	29.3812	29.9647	30.1585	30.0691	27.415	27.8622	27.8403	28.6105	29.0522	28.0934	28.7449	29.0598	28.9452	29.3789	29.7626	29.5869						+					A375_Hypoxia_MNT1_Hypoxia			95	95	93	86.5	86.5
Protein disulfide-isomerase A4	PDIA4	25.9771	26.1393	25.9502	26.729	26.7923	26.7719	26.471	26.1393	25.9271	26.771	26.953	27.107	26.3979	26.3698	26.5894	26.0463	25.9841	25.9521	26.7197	26.1937	26.6987	27.4119	27.341	27.7261	26.5413	26.5425	26.7869	26.4103	26.2489	26.5035														64	64	64	73	73
Tartrate-resistant acid phosphatase type 5	ACP5	19.8758	16.5309	17.4276	22.4034	20.3672	22.8155	21.656	21.0904	17.4277	17.2065	16.7482	18.8387	19.869	20.4744	19.5313	16.5422	19.3687	19.0146	17.8892	18.4325	17.9236	19.2537	19.4736	21.5675	19.0159	19.0658	19.1906	19.6643	19.7397	19.6472														5	5	5	16.3	16.3
Carcinoembryonic antigen-related cell adhesion molecule 1	CEACAM1	18.4756	17.4404	16.5204	20.8579	20.3771	20.6935	19.2938	21.3228	17.6039	17.8002	18.3279	19.5602	19.4995	18.7235	20.4042	18.3306	17.2425	17.7989	17.9063	17.047	13.5647	21.0126	20.8258	22.206	20.1026	17.8373	21.1251	19.3192	18.7944	16.4954														5	5	5	16.8	16.8
Translationally-controlled tumor protein	TPT1	24.1684	25.3707	25.3497	24.4776	25.6484	25.9515	25.9745	25.4055	25.1934	25.7915	25.8073	25.4984	24.7642	25.5559	25.8613	24.9704	26.0872	25.8492	23.4175	24.0768	24.6235	24.0437	24.9582	24.2645	24.4169	24.9406	25.7185	24.527	25.2321	25.7694														14	14	6	64.5	64.5
Delta-aminolevulinic acid dehydratase	ALAD	19.5158	16.7341	19.1876	19.6466	20.8513	20.0061	19.6941	19.5339	19.0284	20.0683	17.4273	19.2656	19.6363	20.0072	20.8853	17.6539	18.956	18.7383	16.887	19.5276	19.2972	19.4193	17.902	19.5788	19.4663	18.807	21.1144	19.0588	18.788	19.1825														7	7	7	30.6	30.6
HLA class II histocompatibility antigen, DRB1-4 beta chain	HLA-DRB1	23.4998	23.768	23.1982	19.9669	19.7607	19.6175	19.1908	21.6037	16.4202	17.0314	16.5794	19.1528	16.8035	19.7736	16.1341	18.0032	17.4594	19.5095	22.7717	21.3256	22.7294	20.2521	19.9144	20.4134	18.2249	18.1484	18.4504	17.8402	19.208	18.4948						+	+				A375_Hypoxia_MNT1_Hypoxia;SKMEL28_Hypoxia_MNT1_Hypoxia			8	8	4	37.6	37.6
Plastin-2	LCP1	17.1322	16.7136	18.0037	17.4713	18.6525	15.748	23.5924	23.6511	23.2181	18.4033	16.3518	17.1393	19.1039	17.6526	17.1156	19.4082	17.652	18.341	16.385	17.7277	18.4681	18.7811	18.6308	19.0542	18.8145	19.083	18.3603	17.4881	17.7412	15.9624														11	5	5	21.1	14.2
Plastin-3	PLS3	22.4814	23.2533	22.7045	23.2189	23.8603	23.7066	24.7776	24.673	25.186	23.9928	23.7258	23.9023	24.0334	24.5218	24.9346	25.8291	26.8887	26.9957	21.5343	22.7909	22.8335	22.3817	23.5595	22.5963	23.6165	24.3256	24.82	25.3049	26.3024	26.6939												+	Melanoma_Control	49	49	42	67.8	67.8
Electron transfer flavoprotein subunit alpha, mitochondrial	ETFA	25.2617	25.173	25.0379	25.5101	25.237	25.3858	24.4641	24.7168	24.5042	25.3022	25.7557	25.4083	24.6241	24.6021	25.128	25.2706	25.2599	25.6086	25.6872	24.5197	25.8491	26.1583	25.8148	26.7951	25.2256	24.4741	25.4043	25.6787	25.0915	25.8678														24	24	24	75.1	75.1
Glycogen [starch] synthase, muscle	GYS1	20.8422	21.0398	16.8618	20.7829	20.5681	19.8268	18.4234	19.5181	18.3633	20.1712	20.5618	20.8769	20.8141	20.1863	20.1236	20.7471	21.0068	20.0092	20.4621	19.7445	19.6085	20.1456	20.4499	19.0013	21.0154	19.5031	20.1598	20.4694	20.8926	19.6699														12	12	12	25	25
cAMP-dependent protein kinase type II-alpha regulatory subunit	PRKAR2A	22.1295	22.5904	22.5503	22.4607	22.9716	22.9234	23.5534	23.5132	23.741	21.6237	21.9707	21.9219	21.7707	21.5168	22.0622	22.456	23.0353	22.7777	21.7372	22.9212	22.4576	22.5248	22.7603	23.0467	20.8652	22.2456	22.4592	22.4326	23.1166	23.0383														24	24	21	73.6	73.6
General transcription factor IIF subunit 2	GTF2F2	20.9301	17.7004	20.2849	21.1443	18.833	20.6305	20.9434	20.7021	19.4405	20.5178	21.8329	21.437	20.6673	20.9969	20.7024	20.8589	20.8573	20.495	21.1616	20.1163	20.14	21.086	20.9145	19.6355	20.7101	17.2667	20.5581	20.3475	20.5958	20.8193														9	9	9	44.6	44.6
Bifunctional methylenetetrahydrofolate dehydrogenase/cyclohydrolase, mitochondrial;NAD-dependent methylenetetrahydrofolate dehydrogenase;Methenyltetrahydrofolate cyclohydrolase	MTHFD2	21.8849	21.736	22.634	21.4447	21.1309	21.3992	18.7378	18.8992	19.4166	22.6491	23.6264	22.8916	21.3727	21.0473	21.1079	22.6084	22.7336	22.1948	22.5246	21.2601	22.3956	21.3624	21.5753	21.6891	21.4464	21.1541	20.0628	22.2088	21.8455	21.786														8	8	7	28.6	28.6
Macrophage migration inhibitory factor	MIF	25.7051	25.1353	25.5377	27.3422	26.8794	27.2594	28.6765	29.1539	30.0135	26.6803	26.7802	26.6462	26.1905	25.9196	27.0114	26.9643	26.6832	26.4992	25.4282	26.6067	25.6819	27.3183	26.8798	26.4756	26.8727	26.8727	26.6202	27.6961	26.9035	26.6464														9	9	9	46.1	46.1
Farnesyl pyrophosphate synthase	FDPS	21.103	21.6239	21.1433	21.4673	21.3355	20.5653	20.0913	19.133	21.2682	21.1058	20.7411	20.6865	22.8119	22.1051	24.0898	21.7133	22.044	21.727	19.7053	20.8354	19.6912	18.581	20.4985	19.0013	21.4992	21.7101	23.9408	20.2884	20.7662	21.5987														10	10	10	34.6	34.6
Alcohol dehydrogenase [NADP(+)]	AKR1A1	23.2276	23.0287	22.7041	24.4327	24.2598	24.1025	23.4844	23.0114	23.0122	22.5991	22.5152	22.6937	24.1615	24.2965	24.6586	22.8208	22.9004	22.9497	22.3916	22.3289	22.8306	23.1179	23.4648	23.0006	24.2004	24.2018	24.5942	23.0413	22.7541	23.2377				+		+					A375_Hypoxia_MNT1_Hypoxia;A375_MNT1			15	15	15	63.1	63.1
Pyruvate kinase PKM;Pyruvate kinase	PKM	29.9595	29.952	30.6283	29.9668	30.0908	30.8989	31.9029	31.8912	31.9837	30.1985	30.3233	30.4547	28.9232	29.2375	30.105	28.5052	28.948	29.4533	29.4871	30.2578	30.7442	29.341	29.7691	30.0696	29.201	29.6915	30.0714	28.7286	29.1081	29.8378														76	76	8	94.4	94.4
Pyruvate kinase PKM;Pyruvate kinase	PKM	18.448	19.503	19.2057	19.5572	19.5682	20.6094	20.5856	20.9604	20.964	18.8777	18.6862	18.4853	18.5002	18.2558	20.0653	18.6359	18.3533	19.4763	18.7729	19.3603	19.4297	17.855	19.4596	19.6974	19.3668	18.9969	19.5792	18.1671	18.1504	19.2209														73	5	5	94.4	10
Endoplasmin	HSP90B1	27.8707	28.3626	28.3379	28.2982	28.5647	28.6964	28.7124	28.6042	28.5228	27.2859	27.6998	27.7202	27.5825	27.6181	27.9068	27.0335	27.6598	27.4383	28.3591	28.2134	29.0147	28.5784	28.9355	29.705	27.568	27.7009	28.3399	27.4619	27.6318	28.0042														90	87	87	75.7	74
G2/mitotic-specific cyclin-B1	CCNB1	15.8548	16.8742	20.552	19.563	18.3769	20.339	20.1407	18.4696	20.0971	19.5078	18.5624	18.8391	18.8959	17.1297	20.0205	21.3277	21.435	21.692	16.927	18.7193	17.7157	17.4124	19.864	18.1434	16.5396	19.4323	19.2786	21.6243	18.0385	21.3983														8	8	8	26.3	26.3
Small nuclear ribonucleoprotein-associated proteins B and B;Small nuclear ribonucleoprotein-associated protein N	SNRPB;SNRPN	24.9884	24.7855	25.2288	24.4054	24.4145	24.6568	24.5976	24.5176	24.2069	24.7731	25.1172	24.784	25.238	24.52	25.0776	25.1834	25.2417	25.4922	25.349	24.4037	25.4778	24.9087	24.5595	25.3999	24.8812	24.3286	25.4119	25.1908	24.9429	25.3784														13	13	13	36.4	36.4
Tyrosinase	TYR	18.47	17.2617	14.6304	19.7233	20.0189	19.66	21.3399	20.4098	17.918	20.0604	20.0744	20.0359	20.3072	20.7564	20.3746	18.8699	16.9424	18.7023	18.5882	18.4981	18.1681	16.6567	18.6651	17.2764	20.5751	20.1032	20.501	18.4767	17.4385	16.6667						+					A375_Hypoxia_MNT1_Hypoxia			4	4	4	10	10
Cytochrome c oxidase subunit 6B1	COX6B1	24.8649	24.1065	24.648	25.0938	24.2425	24.8161	24.899	25.0596	25.2433	24.9931	25.1399	24.9296	24.8943	24.1254	24.385	24.9749	24.2576	24.2989	24.2618	24.4921	23.8105	24.777	24.139	25.1341	25.0295	24.669	24.7029	24.03	23.0444	23.4259														10	10	10	95.3	95.3
Heterogeneous nuclear ribonucleoprotein L	HNRNPL	27.1897	27.2933	27.0843	26.5826	26.6109	26.6345	26.6241	26.5264	26.1932	26.8576	27.0717	27.1215	26.98	26.7733	26.9295	27.2197	27.4255	27.1423	27.6771	26.6079	27.5765	27.2871	27.2391	27.5797	27.1005	26.7619	27.2147	27.8538	27.6317	27.842														45	45	7	80.8	80.8
Aspartate--tRNA ligase, cytoplasmic	DARS	23.1303	24.508	24.1929	23.3359	24.5377	24.548	23.3577	23.6351	22.4168	22.8294	22.6106	21.3618	24.2613	25.8739	26.1457	23.3744	25.2834	25.4146	23.3703	24.1851	24.2796	22.94	24.414	23.9083	24.0633	25.7265	26.1105	23.6609	25.2863	25.4864														40	40	40	77.6	77.6
Junction plakoglobin	JUP	19.5625	18.8099	18.2734	17.4951	18.0247	16.884	17.8884	17.4665	17.1584	19.2639	19.0664	17.3859	17.0114	16.401	18.8731	20.7563	21.5749	20.9413	19.6651	17.0382	17.8751	17.4346	15.9335	17.7983	19.1875	18.5408	19.1983	20.6479	21.1381	20.7011												+	Melanoma_Control	13	9	9	25.8	19.3
Cytochrome b-c1 complex subunit 7	UQCRB	23.0563	23.0247	22.4324	23.7318	23.6888	22.7181	23.0235	23.2765	23.3134	24.0217	24.1821	23.769	23.078	23.1925	22.5241	22.9515	22.9227	22.4529	23.2644	22.7838	22.5819	24.1098	23.683	24.004	23.663	22.9844	22.8348	23.0743	22.7007	22.0763														13	13	13	69.4	69.4
Glutamine synthetase	GLUL	18.7905	17.5152	19.8161	18.7293	17.7639	20.1897	18.956	16.732	21.0307	18.0807	19.876	19.0386	22.1049	20.7988	21.1108	22.8382	22.9625	22.1183	20.2538	18.9643	17.224	20.4462	19.7	18.2631	21.615	20.3071	20.3976	22.9066	22.0652	22.1856												+	Melanoma_Control	11	11	11	40.8	40.8
Aldose reductase	AKR1B1	25.5109	26.6245	25.3048	23.662	24.8177	24.412	24.9804	25.1954	25.1613	23.861	23.4198	23.7723	23.849	24.9102	25.0975	24.246	25.3982	25.1831	23.7062	25.1157	25.7223	21.6074	24.0579	22.8096	22.4475	25.0909	25.1219	23.8783	25.0124	25.5783														21	21	20	74.1	74.1
Aminopeptidase N	ANPEP	23.3101	26.068	23.4035	18.0743	16.5869	16.5984	15.6127	18.9947	18.8749	19.2371	19.4466	20.4386	19.2469	18.6716	16.8549	19.2834	18.703	18.5962	22.7733	22.6371	25.3827	16.937	19.6065	16.4565	17.3198	17.3483	17.4417	17.0472	19.6475	18.1733						+					A375_Hypoxia_MNT1_Hypoxia			31	31	31	35.4	35.4
Eukaryotic peptide chain release factor GTP-binding subunit ERF3A	GSPT1	23.8361	23.9876	23.8142	23.455	23.3483	23.3882	23.0072	22.7185	23.2035	23.2897	23.0478	23.2033	23.1922	23.3415	22.981	24.0005	24.0324	23.577	22.9765	23.4381	23.4665	22.748	22.9308	22.0951	22.8231	23.3348	23.0138	23.5145	23.8049	23.4127														21	21	11	40.9	40.9
Ubiquitin carboxyl-terminal hydrolase isozyme L3;Ubiquitin carboxyl-terminal hydrolase	UCHL3	21.3569	20.5678	20.5389	21.6058	21.9362	21.6496	21.2572	20.8283	20.0106	22.238	22.3387	21.2775	21.5488	21.1491	21.809	22.2986	22.7647	22.5717	20.659	21.3176	20.2261	20.9846	21.0317	19.6845	20.9758	20.9629	21.8048	22.1121	22.8502	22.3659														8	8	8	40	40
NAD(P)H dehydrogenase [quinone] 1	NQO1	21.2829	22.0102	22.1404	24.822	25.47	25.3048	23.2356	23.6828	22.6992	25.0833	24.8384	24.3104	26.0593	26.9599	27.4703	17.7418	17.0611	19.0229	18.4629	20.2692	20.814	23.1265	23.9385	23.6344	26.079	26.6604	27.6121	17.6077	19.2468	19.0608				+		+					A375_Hypoxia_MNT1_Hypoxia;A375_MNT1	+	Melanoma_Control	20	20	20	53.3	53.3
40S ribosomal protein S2	RPS2	26.4817	26.4072	26.9259	25.9344	25.9094	26.4662	26.3161	26.2306	26.4255	26.1622	25.3642	25.9342	26.2471	25.8556	26.5085	26.6751	26.5921	26.7634	25.9892	26.8007	26.5293	25.71	25.5888	25.9628	25.8113	26.0662	26.3488	25.8889	25.9267	26.2045														30	30	30	68.6	68.6
Desmoplakin	DSP	18.9884	18.68	17.5392	18.3048	17.0451	17.6307	21.4	22.0074	22.6831	18.2148	17.0614	18.3721	18.7403	20.3033	21.2971	22.0763	23.9918	22.1389	17.1115	19.0788	18.4902	18.9219	16.0203	17.9244	17.8483	19.9748	18.714	20.6986	18.6938	20.9998														32	32	32	17.8	17.8
Replication protein A 32 kDa subunit	RPA2	21.277	22.2647	21.3461	21.093	21.7257	20.4372	19.2455	17.5737	19.5302	19.9834	21.6876	20.028	20.5596	18.9991	19.5242	22.7145	22.8343	22.6197	22.3195	21.1871	21.0502	20.577	20.95	19.4627	20.6386	20.1481	19.4546	22.5654	22.4382	22.852														11	11	11	62.6	62.6
Metalloproteinase inhibitor 2	TIMP2	18.0823	17.8145	18.2451	17.628	17.7682	20.0699	21.674	21.5005	21.2754	20.2861	20.4105	20.7857	19.2269	15.9316	17.196	18.5656	19.9244	19.7801	18.918	19.402	17.0581	17.8239	20.181	20.6987	16.8708	19.0386	20.1946	17.5383	18.5355	17.0546														5	5	5	30.5	30.5
CD44 antigen	CD44	25.8985	25.6769	25.9652	25.5074	25.2343	25.4399	24.8298	24.6245	24.9764	25.0212	25.1108	25.362	23.1328	23.4857	23.278	18.4076	17.037	16.8529	26.371	25.6627	26.0399	26.1465	25.5319	26.3193	23.6786	23.3868	23.8109	19.6632	21.3001	16.6163				+	+	+	+				A375_Hypoxia_MNT1_Hypoxia;A375_MNT1;SKMEL28_Hypoxia_MNT1_Hypoxia;SKMEL28_MNT1	+	Melanoma_Control	18	18	18	34	34
Integrin beta-4	ITGB4	25.0727	24.5318	22.2161	17.1592	19.0681	16.2158	17.7211	18.132	18.5797	16.821	16.8209	18.2085	17.806	18.6058	16.361	18.6908	18.4364	16.654	24.4774	22.0776	23.9596	18.1189	18.9207	17.0019	16.7699	19.5812	16.8889	16.0145	15.4063	16.4008														40	40	40	34.4	34.4
Carbonyl reductase [NADPH] 1	CBR1	23.7112	23.229	23.2178	24.1899	24.1691	24.2142	25.189	24.8295	24.8322	25.0737	25.3027	25.2758	24.2179	24.0342	24.2202	24.4679	24.3861	24.5445	23.271	23.4381	22.941	23.9576	23.5235	23.0419	24.0036	23.8957	24.1601	24.6034	24.1787	24.6463														24	24	21	78	78
Short-chain specific acyl-CoA dehydrogenase, mitochondrial	ACADS	18.7596	18.6356	19.3428	19.1092	21.1255	21.1719	18.2462	20.3331	18.9393	17.2115	18.4542	17.6761	17.1085	19.568	19.4537	19.2193	19.7171	19.7487	18.6517	19.3777	18.3335	17.6932	21.4916	21.8112	18.5903	19.9755	20.3286	18.0678	20.0364	19.8423														8	8	8	31.1	31.1
Histone H1.5	HIST1H1B	26.8679	25.7181	24.7155	27.7744	26.4482	27.2206	27.6901	27.631	27.8432	27.4685	27.0385	27.7915	18.3183	18.8044	17.5233	17.2675	16.8981	18.4649	27.8777	25.9378	25.5088	28.9119	27.0132	28.4282	17.6083	17.8046	15.9316	17.9389	17.6872	17.2802				+	+	+	+				A375_Hypoxia_MNT1_Hypoxia;A375_MNT1;SKMEL28_Hypoxia_MNT1_Hypoxia;SKMEL28_MNT1			21	13	13	40.3	27.4
Histone H1.3	HIST1H1D	24.7771	25.1451	24.9043	22.9766	23.0025	23.1165	22.9039	18.6228	15.9172	21.9667	22.5776	22.5226	18.3269	17.1478	17.1459	23.1953	23.0778	22.6647	25.1561	24.683	25.5469	23.6295	24.2444	24.3263	19.1979	18.5845	16.8586	22.5471	22.4869	22.219				+	+	+	+				A375_Hypoxia_MNT1_Hypoxia;A375_MNT1;SKMEL28_Hypoxia_MNT1_Hypoxia;SKMEL28_MNT1			24	3	3	44.8	9.5
Histone H1.2	HIST1H1C	26.5785	26.7677	26.459	26.4193	25.6278	25.9555	25.3003	25.732	25.5965	26.34	26.2038	26.3331	27.8154	27.0488	27.9606	27.0879	27.4353	26.9537	26.3702	25.9252	26.448	26.0564	26.1098	26.7614	27.4514	27.0336	28.1212	26.2273	26.1626	26.4027														25	5	5	46.5	10.3
NADPH--cytochrome P450 reductase	POR	19.6768	20.9144	20.5089	17.2014	19.3962	20.3142	19.9868	19.9279	19.2842	21.2649	21.5169	20.9752	20.9721	22.4274	23.2389	19.9545	21.7664	22.0671	18.9249	19.4714	21.0389	17.2385	20.7395	20.9426	20.4672	21.2864	23.0819	17.4857	20.6214	22.7017														17	17	17	35.7	35.7
Sarcoplasmic/endoplasmic reticulum calcium ATPase 2	ATP2A2	24.9299	25.1924	24.9728	24.7698	24.9633	24.7799	24.8579	24.2263	23.7782	24.4709	24.1045	24.0846	24.2985	24.2391	24.7733	24.0555	24.0964	24.172	24.8489	24.7278	25.1672	25.2007	25.0184	25.5275	24.1244	24.0256	24.6635	23.8026	24.0013	24.2445														42	42	42	44.4	44.4
Fumarylacetoacetase	FAH	18.8798	20.3518	20.6705	23.7078	24.8582	24.2193	20.3829	18.3904	20.3534	23.2939	22.3951	22.9614	20.4183	21.8121	22.4717	21.2797	20.5672	21.8838	18.9685	17.1363	20.4383	22.2087	23.3529	23.0336	20.8352	21.3646	22.2601	18.9979	20.7125	21.7962														19	19	19	64.9	64.9
Stathmin	STMN1	24.5519	24.2186	24.6094	24.4418	24.5561	24.655	24.375	24.8316	24.8924	25.063	24.997	24.9345	23.3716	23.649	23.7713	24.1966	24.427	24.6334	23.9354	24.5537	24.6963	24.1242	24.2527	23.0522	23.5987	23.7392	23.4928	24.8976	25.178	25.2389					+						SKMEL28_MNT1			15	15	11	67.1	67.1
Y-box-binding protein 3	YBX3	22.4963	22.908	21.453	21.5761	21.3769	20.0575	19.4386	19.6168	21.5089	21.8064	22.1837	21.7405	22.0575	21.8832	21.24	23.1794	23.2567	22.1433	21.3486	22.2331	20.6049	20.5627	20.9141	19.8188	21.2276	21.9862	20.6578	22.6971	22.4635	21.2327														20	11	11	59.9	50.5
Alpha-N-acetylgalactosaminidase	NAGA	17.836	16.9679	18.0088	20.848	21.1682	20.5509	19.2325	17.3831	17.7306	17.8181	18.33	19.7044	19.0364	20.3955	20.1707	18.0036	19.6456	17.3435	17.4458	17.8044	18.0781	20.2375	20.9308	20.5883	17.849	20.1772	20.3055	19.9074	18.9958	19.4408														7	7	7	20.9	20.9
Heat shock 70 kDa protein 6;Putative heat shock 70 kDa protein 7	HSPA6;HSPA7	25.5575	24.4375	27.1518	25.3931	25.0935	26.434	29.0079	28.6761	28.4445	25.7243	25.1763	26.7104	26.6029	26.0659	23.7657	26.4894	25.3819	25.1999	27.5682	28.0252	26.949	27.4068	26.4521	25.3877	26.029	27.5192	25.0739	27.5873	27.213	24.8126														19	3	3	24.9	8.1
High mobility group protein HMG-I/HMG-Y	HMGA1	26.0335	25.524	25.7074	23.9815	22.9433	23.742	22.7544	22.4545	22.5971	23.9078	23.6832	23.5405	23.0728	22.1922	23.0873	24.2515	23.2069	24.0306	26.7571	25.0846	26.2242	24.479	23.73	24.2666	23.2671	22.162	23.3896	24.6168	24.0918	24.1388				+							A375_MNT1			7	7	3	61.7	61.7
Aspartate aminotransferase, cytoplasmic	GOT1	22.8309	22.3065	22.6779	22.8281	22.5367	22.961	21.5962	22.3564	21.8668	23.6517	23.3487	23.5127	23.1462	22.8986	23.5722	23.0384	22.7239	23.378	22.0578	22.5536	22.4005	22.1334	21.9759	21.5316	23.0614	22.9689	23.2744	23.066	22.7076	23.2532														21	21	21	65.4	65.4
5,6-dihydroxyindole-2-carboxylic acid oxidase	TYRP1	15.6474	16.1848	15.6264	15.4863	15.1906	15.5117	20.3284	19.9812	19.7894	22.2425	23.1702	23.468	26.7195	27.3215	27.9792	16.552	18.3865	17.0894	15.5914	16.0218	15.5983	15.9446	17.5672	15.0946	27.024	26.9935	27.4979	18.9226	14.364	17.24				+	+	+	+				A375_Hypoxia_MNT1_Hypoxia;A375_MNT1;SKMEL28_Hypoxia_MNT1_Hypoxia;SKMEL28_MNT1			30	30	30	51	51
Calpain-2 catalytic subunit	CAPN2	24.8539	24.6597	24.2597	24.6909	24.6624	24.461	21.8921	22.9623	20.9437	23.8261	23.5193	23.5456	21.5229	21.449	22.1657	23.1297	22.9786	23.286	22.9438	23.7661	24.1854	23.3964	23.7796	23.1852	21.4982	20.3003	21.9118	22.176	22.4325	23.1572				+	+						A375_MNT1;SKMEL28_MNT1			33	33	33	58.6	58.6
ATP-dependent 6-phosphofructokinase, liver type	PFKL	20.8291	19.8955	20.0294	22.1639	21.5221	21.5117	20.3628	17.9207	20.7765	19.9525	19.4219	16.571	20.4086	19.9355	21.5066	21.4499	21.5487	21.9224	20.5726	17.7132	20.4043	21.0049	20.8349	21.204	21.0358	20.2866	21.9293	21.4769	20.5588	22.8003														20	16	16	34.4	28.6
Galectin-3;Galectin	LGALS3	22.7352	22.6004	21.2762	27.775	27.8924	28.1144	26.8153	26.5522	26.5382	28.0993	27.8822	27.9448	26.5461	26.3687	27.1207	21.0294	20.7394	19.4319	22.1704	21.714	21.6229	27.2436	27.2003	27.2769	26.0599	26.294	27.0191	20.8677	20.1876	20.3083				+		+					A375_Hypoxia_MNT1_Hypoxia;A375_MNT1	+	Melanoma_Control	14	14	14	38.8	38.8
T-complex protein 1 subunit alpha	TCP1	25.6275	26.1487	26.6724	25.6088	26.1993	26.4365	25.3837	25.6173	25.1025	24.6676	24.748	24.2992	24.6912	25.3907	25.8496	26.3644	27.3542	27.5743	25.0406	26.3426	26.402	24.9268	25.7907	25.6766	24.5372	25.5378	25.8201	26.0533	26.8265	27.2822												+	Melanoma_Control	46	46	46	82.4	82.4
Tyrosine-protein phosphatase non-receptor type 1;Tyrosine-protein phosphatase non-receptor type	PTPN1	23.0687	22.4854	23.1831	22.4377	22.3925	22.1858	22.1961	21.3925	22.3618	21.8557	21.9228	21.0391	22.5035	22.0251	22.9987	21.7784	21.9257	22.6316	22.8237	22.5731	22.9132	22.3397	22.2615	23.2115	22.4365	21.8278	23.1224	22.3621	21.539	22.8154														17	17	17	52.2	52.2
60S ribosomal protein L35a	RPL35A	25.1079	25.7013	24.7536	24.3888	25.1106	24.7953	23.5976	24.4321	24.8745	25.0118	24.0905	24.6295	25.6505	25.0105	24.7989	24.8018	25.2887	25.0705	24.4056	24.8097	24.5898	24.4923	24.3793	24.0636	25.1935	24.5306	24.7847	24.4056	24.5388	24.2784														16	16	16	59.1	59.1
Integrin beta-5	ITGB5	19.5848	21.2594	19.6638	19.6609	19.6721	19.6838	21.2808	20.4309	17.7465	19.1837	18.7978	19.8289	17.6999	18.9233	19.3239	17.885	16.1359	18.2735	20.4852	20.0118	20.0375	19.8941	19.553	20.7393	18.1693	17.0152	18.2682	19.4469	18.5887	16.5943														6	6	3	12.8	12.8
ADP-ribosylation factor 4	ARF4	22.1249	22.8815	20.6244	22.5357	22.1889	18.2737	19.344	16.1613	20.5905	21.8063	19.5702	22.1022	19.9227	22.8955	22.5035	21.4173	21.3095	21.1173	21.7089	20.5691	20.3024	17.8323	21.699	20.7532	21.3302	21.1975	22.0177	21.2994	21.0884	21.0771														10	8	8	62.2	45
60S ribosomal protein L7	RPL7	26.8721	26.4977	27.2414	26.3737	26.4149	26.7268	26.2565	26.1747	25.8904	26.7899	26.7077	27.2895	27.1314	27.113	26.8643	27.107	27.0373	26.5161	26.2822	27.1895	27.0561	26.7054	26.2692	26.0771	26.7733	27.2404	27.095	26.3537	26.8482	26.5349														32	32	32	70.2	70.2
Vinculin	VCL	25.9165	26.2486	26.0598	25.5487	25.8833	26.0639	26.5929	26.3787	26.3143	25.9423	25.9981	26.0896	26.3611	26.4409	26.5687	25.6386	25.931	25.9652	25.4506	25.9571	25.9601	25.0418	25.395	24.9545	25.7945	26.4114	26.441	25.5553	25.6736	25.8211														76	76	76	73.7	73.7
Protein SON	SON	21.9825	22.3374	22.5133	21.3703	21.6477	21.4017	22.7847	23.3102	23.298	21.983	22.0862	21.8255	22.192	21.7097	22.1418	22.3863	22.5196	22.6385	22.419	22.2398	22.3995	21.6966	21.5517	22.1958	22.2018	21.83	21.9491	22.6132	22.2417	22.4299														26	26	26	15.1	15.1
Negative elongation factor E	NELFE	21.4744	21.0774	20.3938	21.072	16.2105	19.5741	22.1872	20.3906	18.8606	20.6973	21.3114	20.7449	21.2242	21.188	20.481	21.2225	21.2068	20.1052	22.0139	19.9665	20.8119	21.1416	19.2796	19.9327	21.8222	19.8301	20.6514	21.3883	21.0048	20.2405														14	14	14	51.3	51.3
Phosphoglycerate mutase 1	PGAM1	27.3566	27.5614	27.2142	27.1765	27.1184	27.5093	26.8112	26.8163	26.6317	27.5117	27.3459	27.6458	26.7551	26.4979	27.059	27.5135	27.7037	27.5741	27.0444	27.3074	27.2258	26.6363	26.616	26.2647	26.9381	27.0646	27.4515	27.5653	27.6218	28.1216														34	34	34	92.9	92.9
Regulator of chromosome condensation	RCC1	24.2052	24.3519	24.0651	23.5658	23.6276	23.5851	23.8857	23.6163	23.8902	23.8912	24.435	24.0145	22.4029	22.2402	22.7979	25.3947	25.4105	25.2068	24.5739	24.0467	24.6203	24.0338	23.5537	24.4255	22.6622	21.9047	22.8828	25.4037	24.9087	25.6161				+	+						A375_MNT1;SKMEL28_MNT1	+	Melanoma_Control	26	26	26	72.9	72.9
DNA ligase 1;DNA ligase	LIG1	19.4692	16.9196	19.5339	19.5413	19.5538	19.0249	19.0116	17.6213	17.0716	19.6911	17.1096	20.075	19.1805	18.9532	19.0436	19.855	19.1011	19.6308	19.6022	17.5648	19.0481	17.3342	18.4757	17.2392	18.5871	19.3878	16.8347	19.516	19.1648	19.5423														8	8	8	12.3	12.3
ATP synthase-coupling factor 6, mitochondrial	ATP5J	24.1584	23.7131	23.8352	24.5191	23.6617	24.4453	21.7041	22.6593	22.4421	24.2951	24.7554	24.4962	24.0097	22.7789	24.4606	23.785	23.4539	23.7957	24.1567	21.9329	23.8746	24.8048	24.3012	25.3509	24.1319	22.4224	24.6143	24.0863	23.0559	24.3399														10	10	10	60.2	60.2
Cadherin-2	CDH2	22.9431	22.1765	22.3202	21.7402	21.5499	21.0907	21.4519	19.4785	19.0191	17.7621	18.3886	17.168	19.6503	18.0722	21.1183	21.146	20.3185	20.6413	22.4932	20.9494	21.9234	22.384	21.5436	22.4459	19.7909	16.4681	21.0317	20.8087	20.3482	20.775														9	9	9	20.9	20.9
1-phosphatidylinositol 4,5-bisphosphate phosphodiesterase gamma-1	PLCG1	15.8781	18.5257	20.0713	20.0178	18.9095	19.2405	21.7015	20.1519	16.4345	20.2767	19.0995	19.4056	19.411	20.2115	20.1648	18.1098	20.2302	20.3333	15.8739	18.6906	19.1866	17.178	19.2475	17.1222	17.2655	19.8527	19.5254	17.451	20.1499	19.6607														12	12	12	15.6	15.6
Nucleolin	NCL	27.4663	27.966	28.1441	28.149	28.1459	28.6726	27.6758	27.5535	27.364	28.2619	28.4786	28.3286	28.0802	28.03	28.6987	28.2673	28.5445	28.7009	28.2065	27.5765	28.3795	28.6063	28.4551	29.0215	28.252	28.053	28.5698	28.2432	28.2895	28.734														62	62	62	51.4	51.4
Hexokinase-1	HK1	23.1788	23.5546	23.4003	23.1976	24.3648	24.2956	21.1432	21.8328	21.5492	23.551	23.3177	23.2279	22.3227	23.4291	24.047	22.6946	23.8681	24.3558	23.5907	23.6935	24.6831	23.4963	24.6339	25.3467	23.2319	23.4944	24.5774	23.2613	24.222	24.5229														40	40	34	43.2	43.2
DNA-directed RNA polymerase II subunit RPB3	POLR2C	20.7194	21.1745	21.3409	20.4735	21.3832	19.9841	20.6765	16.9725	17.5161	20.4697	22.1612	21.2753	19.0392	21.9806	20.4057	20.2736	20.7878	21.4043	20.7614	18.9528	20.7521	19.2935	20.2598	19.9199	20.7243	19.4805	20.0935	20.6447	22.1053	21.2013														9	9	9	54.5	54.5
DNA-directed RNA polymerases I, II, and III subunit RPABC1	POLR2E	16.6113	21.3484	21.0197	18.4818	19.1051	20.9269	21.0819	21.0505	21.6151	20.0798	16.6502	20.1015	18.3231	20.5364	21.5225	21.0546	22.4925	22.2288	20.7179	22.7845	21.3941	18.8817	20.1536	21.743	17.6962	21.7131	20.2404	20.9386	21.5144	21.7591														8	8	8	60.5	60.5
Interferon-induced, double-stranded RNA-activated protein kinase	EIF2AK2	21.206	21.4873	21.7227	20.185	21.1544	20.8735	20.3575	19.1208	21.3939	20.749	21.8918	21.3067	19.3387	20.3435	21.1183	19.8056	21.1286	21.1634	20.5166	20.6106	21.0894	20.2529	20.9726	19.8794	19.9203	20.1647	20.1933	20.1789	19.7343	20.685														19	19	19	39.9	39.9
Spermidine synthase	SRM	21.4722	22.8723	22.9813	23.5669	24.97	25.118	16.9791	20.278	20.9262	22.6781	22.633	22.2337	20.0623	20.9401	22.4976	22.7275	24.0303	24.6698	19.9683	21.7827	22.4338	21.949	23.6161	22.9943	19.1317	20.5069	21.6572	21.3745	23.1844	24.4285														20	20	20	72.8	72.8
Casein kinase II subunit alpha	CSNK2A2	21.1618	21.1287	20.9971	21.1575	20.6071	20.2589	18.9265	17.3569	20.2427	22.0111	21.845	21.6985	21.0443	21.1486	21.4577	22.3166	22.2795	22.1503	20.5442	20.8433	20.9973	20.5401	20.546	20.6871	21.1057	20.6192	20.7625	22.0814	21.7453	22.3507														13	13	13	47.1	47.1
Eukaryotic translation initiation factor 2 subunit 2	EIF2S2	24.0885	24.2088	23.9008	24.0999	24.1409	24.0515	23.1527	23.5339	23.8579	24.3684	24.8156	24.5187	24.1605	23.6102	23.9713	24.1718	24.2622	23.6832	23.8084	23.7213	23.6964	23.7781	23.5007	23.4329	23.5751	23.3456	23.898	24.0408	23.6828	23.928														38	38	38	71.8	71.8
Annexin A7	ANXA7	21.7455	21.2653	21.6072	21.613	22.1954	22.4953	17.413	16.6409	16.5292	21.9753	22.0935	21.9669	22.2019	22.4949	23.3733	21.6102	22.0156	22.5415	18.5622	21.3217	21.2118	21.2197	21.759	21.3403	22.1161	22.5507	22.7358	21.1584	21.9308	22.2019														12	12	12	27.9	27.9
Transcription factor BTF3	BTF3	25.3344	25.2437	26.0308	24.6597	24.526	24.5847	24.9004	25.0223	25.7286	26.1906	26.5653	26.5988	24.4426	24.5272	24.4547	26.1358	25.2065	25.6168	24.591	25.32	24.8624	24.1632	23.8212	23.2297	25.1663	24.652	23.2933	24.8468	24.4341	24.4884														16	16	5	76.2	76.2
Ras-related protein Rab-5A	RAB5A	19.3943	20.4433	18.8316	17.1108	20.1342	18.9181	20.2964	20.3966	22.1226	17.9806	17.0376	18.8038	17.0305	17.9735	20.1107	19.1994	19.4575	19.9448	19.8762	20.3528	20.2075	19.0887	19.0807	20.4401	19.0985	20.0834	19.8072	16.3568	18.077	19.6003														10	7	7	66.2	50.2
Ras-related protein Rab-6A	RAB6A	22.6868	22.7778	22.8856	22.8914	23.3045	23.5194	17.923	20.7238	20.1863	22.1624	21.9563	21.047	22.0606	22.6653	24.1091	22.0003	22.5179	22.9262	22.2703	21.7917	23.2186	22.8247	23.6411	24.2133	22.3929	22.698	24.33	16.627	23.3073	23.4237														15	15	6	59.1	59.1
Proteasome subunit beta type-1	PSMB1	22.8671	24.444	23.7098	22.507	24.2747	23.7729	22.2386	21.6598	20.6674	23.1431	22.8096	23.5469	21.6759	23.7209	24.1947	22.4746	24.7997	24.6222	22.1583	23.3962	24.1275	21.4561	23.5645	23.4056	21.8031	22.9392	24.2751	22.0797	23.8218	24.4292														17	17	17	63.1	63.1
Cation-dependent mannose-6-phosphate receptor	M6PR	22.3634	22.2975	21.0003	22.7284	21.9444	20.8342	20.5287	18.9987	17.9566	22.2655	22.5459	22.2982	23.6067	21.8862	23.3778	20.8735	20.3569	20.4637	21.2296	20.5433	20.6085	21.3446	21.2262	21.8477	22.8928	21.7971	23.3415	20.7899	18.2023	20.6369														7	7	7	29.6	29.6
Cytochrome c oxidase subunit 5A, mitochondrial	COX5A	24.9313	24.4122	25.0748	24.969	24.3713	24.9866	24.6575	24.9326	25.2453	24.9167	25.0809	25.3647	26.1331	25.2989	25.9253	25.4205	24.8085	25.1577	25.2743	24.3584	25.1727	25.4826	24.5746	25.5292	26.1628	25.4633	26.0349	25.7456	24.8244	25.374														10	10	10	58	58
Lamin-B1	LMNB1	26.1504	26.611	26.6147	25.0692	25.1842	25.4665	25.9634	25.8306	25.4698	25.3931	25.2401	25.6772	25.9255	25.6715	26.0485	26.0357	26.1768	25.8776	26.8742	26.3511	26.9423	25.7605	25.6422	26.4891	25.8889	26.1608	26.5236	26.2764	26.345	26.4966														68	66	62	80.9	80.7
Inosine-5-monophosphate dehydrogenase 1;Inosine-5-monophosphate dehydrogenase	IMPDH1	20.5927	20.5991	21.3041	20.5918	20.8791	21.6957	20.246	20.8129	19.9345	23.1081	22.7587	22.6651	21.6251	21.1859	22.2128	21.2418	21.4252	21.5018	20.3834	20.5809	20.4701	19.6444	18.9604	20.5523	20.8168	21.4422	21.6519	20.736	20.4431	21.5933														17	15	15	42.4	40.7
N(4)-(beta-N-acetylglucosaminyl)-L-asparaginase;Glycosylasparaginase alpha chain;Glycosylasparaginase beta chain	AGA	19.7095	19.6637	18.4011	20.5747	20.2934	20.8567	21.2778	21.5655	21.8601	18.1734	18.3447	19.5907	20.8314	20.0628	17.5808	17.5694	18.2744	17.2073	20.3552	20.2761	17.2468	20.9485	20.6718	21.6046	20.2728	20.7326	20.4739	19.1075	18.4356	17.6154														5	5	5	18.2	18.2
Parathymosin	PTMS	21.5694	23.1997	20.8802	19.4253	21.7008	21.0691	19.4573	21.4981	22.0372	19.2238	19.1583	18.0362	21.3737	22.7698	21.4452	22.656	19.4373	20.6928	22.4875	23.3251	22.7543	22.3034	21.3749	20.8174	23.1987	23.7241	21.5638	22.7426	23.7584	21.3066														8	8	8	31.4	31.4
Glutathione S-transferase Mu 3	GSTM3	19.9535	19.1305	18.8681	16.8383	17.8254	18.1609	20.2591	18.0852	19.4407	19.9458	19.6601	18.8692	19.4355	16.4338	19.5559	14.5686	21.3474	22.2728	17.723	20.1283	18.8331	18.5733	18.9107	19.2583	18.1521	18.3588	17.9602	19.0407	21.976	22.1025														10	9	9	48	44
V-type proton ATPase subunit B, brain isoform	ATP6V1B2	22.5998	22.3131	22.414	23.7198	23.4825	23.72	24.7177	24.6029	24.4747	24.4865	23.6888	24.6603	24.0508	23.7432	23.7388	22.9777	22.7187	22.9987	22	22.8163	22.302	23.3777	23.1388	22.902	23.9433	23.7541	23.9526	23.2436	22.825	22.7979				+							A375_MNT1			25	25	19	64.6	64.6
V-type proton ATPase subunit C 1	ATP6V1C1	20.1628	19.6498	20.3324	21.5369	21.5707	21.8098	22.0189	22.1769	21.5998	21.8531	21.8827	22.2809	21.4363	20.7812	21.9659	20.3849	20.674	20.509	17.1306	19.4167	19.9589	21.0359	21.0288	20.6865	20.9697	20.2638	21.0509	19.1031	19.333	20.2323														17	17	17	46.1	46.1
Cysteine and glycine-rich protein 1	CSRP1	23.5128	22.157	22.8304	24.7614	24.2097	24.7086	24.8723	25.281	25.4301	22.4204	22.8706	22.4875	19.6548	17.8876	19.9234	19.1215	19.6832	18.5109	21.8859	23.2423	22.4374	23.8247	23.5272	23.6362	18.9942	19.4968	16.4857	18.1666	18.5804	17.2845					+						SKMEL28_MNT1			16	16	16	77.2	77.2
Cytoplasmic aconitate hydratase	ACO1	20.522	21.1964	20.5963	20.9243	21.4805	21.2676	19.0099	17.2923	20.7689	21.5699	17.0863	18.578	20.595	21.7451	22.5825	20.5396	21.2349	21.8318	20.7102	20.5082	21.0763	19.8184	20.9395	20.4819	20.8334	21.4751	21.5273	20.4989	21.296	21.8819														19	19	19	31.7	31.7
5-nucleotidase	NT5E	21.7273	22.5834	20.6258	22.4205	21.2782	21.5086	19.4222	16.994	21.7311	20.7106	20.8601	20.7739	18.1793	19.8583	20.9829	17.7449	18.5485	16.9156	21.6896	17.6211	21.2612	22.8095	21.9223	22.6426	16.0608	18.8151	16.063	19.0462	18.3309	18.1923														12	12	12	46.8	46.8
Voltage-dependent anion-selective channel protein 1	VDAC1	26.1174	26.9243	26.4156	26.5752	27.084	27.0496	26.143	25.6296	25.8	26.1712	26.8346	26.5878	26.8039	27.0861	27.2768	25.8301	26.5176	26.4732	26.9829	26.2803	27.0054	27.4141	27.5715	28.2727	27.154	26.9523	27.8413	26.2202	26.6346	26.8915														40	40	40	95.8	95.8
Succinate dehydrogenase [ubiquinone] iron-sulfur subunit, mitochondrial	SDHB	22.216	22.4107	22.0989	21.7658	21.5961	21.1274	22.3885	22.6491	22.3049	23.5179	23.9906	23.3017	21.2315	21.0189	21.4473	22.6273	22.4429	22.58	22.5778	21.6223	22.4425	22.697	22.4612	22.8277	21.7614	21.3686	22.222	23.0335	22.4381	22.8901				+							A375_MNT1			16	16	16	51.4	51.4
Catechol O-methyltransferase	COMT	20.1154	20.4993	21.1956	23.7293	24.4786	23.7525	22.5236	20.8365	21.6381	20.3377	20.6624	20.0692	19.119	20.6831	22.8039	21.078	22.095	23.3178	21.3026	20.2183	21.4028	23.9457	24.5259	24.7997	21.1184	21.6229	22.7061	20.8269	21.7699	22.9525														17	17	17	86.4	86.4
Protein-glutamine gamma-glutamyltransferase 2	TGM2	26.733	26.5708	26.3935	15.8908	17.7812	17.648	17.0249	20.421	17.2252	15.7268	18.6848	19.2083	19.3601	15.6583	13.8751	15.2733	14.8567	15.752	24.8986	26.4032	26.3074	16.6801	15.5563	19.973	14.0568	15.6378	15.0625	17.9044	17.8966	16.1102				+		+					A375_Hypoxia_MNT1_Hypoxia;A375_MNT1			36	36	36	60.1	60.1
Methylmalonyl-CoA mutase, mitochondrial	MUT	19.3653	19.2669	17.7377	20.5801	20.784	20.2567	18.7702	18.5193	19.1284	19.4844	19.6539	19.1821	19.8939	20.0422	19.7364	19.8831	19.4307	19.9498	18.8862	18.3612	18.6623	20.4656	20.535	21.1591	19.3371	19.3965	19.338	19.4016	19.108	19.6624														9	9	9	17.3	17.3
Oxysterol-binding protein 1	OSBP	19.7131	21.0178	20.4525	19.2391	21.1529	19.5683	19.6857	17.3333	20.0313	20.3715	19.7083	16.918	18.7963	19.7815	19.9	20.1524	20.9214	19.9122	19.874	19.8219	19.6252	19.9566	19.6168	19.4524	19.9451	20.0757	19.7726	20.2588	19.4648	20.4988														12	12	11	20.2	20.2
Protein-L-isoaspartate(D-aspartate) O-methyltransferase;Protein-L-isoaspartate O-methyltransferase	PCMT1	23.0319	22.709	23.4497	24.0566	24.0474	24.5356	24.9979	25.185	25.1062	24.3386	24.4504	24.6936	22.7089	22.6555	23.8091	23.7514	23.9262	24.6695	22.6995	23.1441	23.4104	23.2342	23.7391	23.6194	23.0067	23.0403	23.1784	23.8729	23.5283	24.2674														15	15	15	69.6	69.6
rRNA 2-O-methyltransferase fibrillarin	FBL	24.5564	23.9155	25.1789	24.1632	23.6793	24.998	24.735	24.5019	24.5685	24.2174	23.4544	24.4192	24.6001	24.1294	24.8437	24.6344	24.2167	24.4144	25.6052	25.1282	25.6123	25.0075	24.3149	25.5247	24.7969	24.4248	25.6027	25.0544	24.4362	25.0848														19	19	18	59.5	59.5
Trifunctional purine biosynthetic protein adenosine-3;Phosphoribosylamine--glycine ligase;Phosphoribosylformylglycinamidine cyclo-ligase;Phosphoribosylglycinamide formyltransferase	GART	24.3382	24.5388	24.5961	24.2025	24.5577	24.5127	23.7491	23.7325	23.8696	24.3798	24.1497	24.3292	23.6006	24.4097	24.8424	24.9115	25.814	26.173	23.4339	24.2086	24.1022	23.5634	23.7641	23.1151	23.8464	24.0486	24.238	24.6435	25.2554	25.587												+	Melanoma_Control	47	47	47	58.9	58.9
Multifunctional protein ADE2;Phosphoribosylaminoimidazole-succinocarboxamide synthase;Phosphoribosylaminoimidazole carboxylase	PAICS	26.0108	25.6601	25.9526	25.9107	25.9302	25.7861	24.3726	25.03	24.85	26.1735	25.6713	25.4427	24.425	24.5089	24.7148	26.3512	26.6827	26.9513	25.494	25.3957	25.864	25.1521	25.115	24.7634	24.6221	24.1099	24.2955	26.3574	26.251	26.5793				+	+						A375_MNT1;SKMEL28_MNT1			39	39	39	84.7	84.7
Non-specific lipid-transfer protein	SCP2	23.4373	23.4531	23.4495	23.9326	23.8832	24.0442	24.0405	23.8742	23.8868	23.3896	23.1142	23.4684	24.3248	24.3794	24.2388	23.4791	23.5633	23.4354	24.1126	23.0668	23.7536	24.9216	24.4266	25.1047	24.7151	24.4439	25.0085	24.3956	24.1853	24.1227				+							A375_MNT1			22	22	22	42	42
Ectonucleotide pyrophosphatase/phosphodiesterase family member 1;Alkaline phosphodiesterase I;Nucleotide pyrophosphatase	ENPP1	19.2421	18.7783	18.2638	21.3526	20.846	20.5763	17.5103	18.1107	17.8792	19.7228	17.3489	19.2084	18.4411	18.2365	18.4814	19.6525	19.308	19.8443	18.4869	18.1042	19.2092	21.1625	21.0238	21.9745	15.1787	19.2011	18.5629	19.938	19.5885	20.0984					+						SKMEL28_MNT1			9	9	9	15.5	15.5
Cytochrome b-c1 complex subunit 2, mitochondrial	UQCRC2	23.7101	24.0044	23.8418	24.4587	25.0844	24.9719	24.1969	23.9178	23.3898	23.5153	23.897	24.3225	24.2827	24.4466	24.9997	23.8302	24.3953	24.8199	23.7253	23.7394	24.2405	24.8395	25.2877	25.9004	24.0278	24.3031	25.2771	23.7909	23.9064	24.6015														20	20	20	46.4	46.4
Ferrochelatase, mitochondrial	FECH	20.3186	19.8774	20.532	20.4644	20.0344	20.6244	19.6812	20.218	17.489	20.1468	17.582	19.4586	19.8783	16.7302	19.7046	19.9232	19.5244	19.8226	20.3601	20.3868	20.8189	21.3041	20.8376	21.6244	20.2618	20.3203	20.4444	20.0411	19.4825	20.4285														9	9	9	37.4	37.4
Integrin alpha-6;Integrin alpha-6 heavy chain;Integrin alpha-6 light chain;Processed integrin alpha-6	ITGA6	23.9802	24.3045	23.6544	22.3485	22.6901	22.2294	19.9429	20.2616	19.3673	18.4652	19.4208	19.7957	18.6995	18.7832	19.9579	18.1785	18.2853	18.7692	23.9241	22.6749	23.5692	19.4559	19.5563	21.3069	19.8771	19.9293	20.4521	19.7681	17.2509	18.6697				+	+	+					A375_Hypoxia_MNT1_Hypoxia;A375_MNT1;SKMEL28_MNT1			22	22	22	25.9	25.9
Splicing factor, proline- and glutamine-rich	SFPQ	27.6232	27.6596	27.5953	26.9118	26.6802	26.7411	26.8407	26.7763	26.9055	26.732	27.0659	27.0206	27.4062	27.2354	27.1966	27.7056	27.6744	27.3076	27.9926	27.2015	27.8815	27.5095	27.196	27.5187	27.6209	27.3861	27.7469	28.0658	27.8269	27.8895														53	53	51	51.3	51.3
Tubulin gamma-1 chain;Tubulin gamma-2 chain;Tubulin gamma chain	TUBG1;TUBG2	22.0643	22.2526	21.3728	21.4492	22.0511	20.8271	20.4636	21.1207	18.466	21.5363	21.2618	21.1238	21.0231	21.7456	21.7619	21.7239	22.6737	22.1946	21.0479	21.4518	20.9649	19.9175	21.1895	20.4167	20.354	21.1263	20.7543	20.8454	21.3698	21.2563														15	15	15	55.4	55.4
Peptidyl-prolyl cis-trans isomerase B	PPIB	26.7424	27.2296	27.354	25.9688	26.6476	26.4353	27.3283	27.2911	27.0066	27.0975	27.031	27.2644	27.0377	27.0601	27.3863	25.743	26.2532	26.1213	27.1661	27.0523	27.5438	26.6798	26.6615	27.3931	27.1317	27.2354	27.7726	25.798	26.272	26.3558												+	Melanoma_Control	28	28	28	70.8	70.8
Protein S100-A1;Protein S100	S100A1	22.0028	18.7594	15.7189	25.6003	28.2761	24.2986	26.1417	25.946	26.1072	21.4484	22.4603	20.2444	19.9835	19.366	20.1898	18.6296	18.8055	18.8694	18.1981	19.2011	20.8852	23.0223	26.6256	23.8616	17.8989	17.7643	19.6356	18.2173	19.0405	17.6756														9	9	9	59.6	59.6
NAD-dependent malic enzyme, mitochondrial	ME2	23.9032	24.4131	23.4443	24.5424	25.2379	24.4207	19.4544	19.9556	18.4361	23.2184	23.5813	23.6403	21.1073	22.3275	22.7295	23.133	23.4902	23.5041	23.8747	23.6458	24.2185	25.0535	25.6153	25.4519	22.4682	22.3084	22.251	22.4439	23.1821	22.8841						+	+				A375_Hypoxia_MNT1_Hypoxia;SKMEL28_Hypoxia_MNT1_Hypoxia			31	31	31	70.7	70.7
Tryptophan--tRNA ligase, cytoplasmic;T1-TrpRS;T2-TrpRS	WARS	23.7586	23.4778	23.7391	24.1147	23.9093	24.1841	24.8655	24.9697	25.1463	24.3799	23.9732	24.3502	22.7105	22.8812	23.1486	23.6693	23.954	24.0858	23.0888	24.3119	23.861	23.4563	23.465	22.9889	22.8338	23.1143	22.8578	23.6102	23.7622	24.0145					+						SKMEL28_MNT1			25	25	25	65	65
40S ribosomal protein S3	RPS3	26.8049	27.4656	27.1713	26.1396	27.0145	26.8352	26.0929	25.9193	25.5622	26.0392	26.2421	26.0464	26.4198	26.944	27.1164	26.8334	27.5656	27.4257	26.3694	27.0059	26.9149	25.8458	26.597	26.0827	26.0227	26.6907	27.0497	26.0383	26.8287	26.7801														40	40	28	91.8	91.8
Nuclear autoantigen Sp-100	SP100	20.3295	20.6597	20.1283	21.5147	21.0813	21.4284	20.1275	16.8799	19.8293	20.5793	20.3312	15.9952	17.4428	17.3685	18.6463	20.4119	17.0193	19.6679	20.3445	19.0762	20.9141	21.4401	20.5384	21.9286	16.7008	18.476	19.2883	15.8552	16.2609	19.2399					+						SKMEL28_MNT1			12	9	8	18.2	16.2
Adenosylhomocysteinase	AHCY	23.9666	24.6933	23.913	25.3246	25.8518	25.557	25.7667	25.5077	25.6674	25.91	25.3032	25.279	25.0312	25.6974	25.7367	25.4073	26.2569	25.7957	22.9559	24.0232	23.6161	24.2213	25.1314	23.9817	24.5579	25.3744	25.5286	24.7353	25.8613	25.8855														32	32	32	58.1	58.1
Cofilin-1	CFL1	28.7174	28.2147	28.6806	28.661	28.1331	28.6538	28.3824	28.4384	28.2818	28.7391	28.5689	28.8023	28.3699	28.3817	28.7607	27.7769	27.3417	27.3259	28.3248	28.0238	28.5248	27.9535	27.5585	27.5282	28.4975	28.2172	28.5649	27.7408	27.4815	27.8153												+	Melanoma_Control	35	35	3	92.2	92.2
Plasma membrane calcium-transporting ATPase 4	ATP2B4	20.3557	20.849	20.1033	22.2496	21.2511	21.3721	17.4958	21.1603	21.0453	18.87	19.1973	19.4759	18.0491	16.6171	20.0433	20.5894	18.6623	20.2372	22.2362	17.5772	20.9717	22.3906	21.7192	23.0686	19.7894	18.6454	20.2583	20.7924	19.8194	20.8406														17	17	12	23	23
Carnitine O-palmitoyltransferase 2, mitochondrial	CPT2	19.603	20.3422	20.0094	19.9728	21.3855	20.7856	18.1114	20.3548	17.4261	16.8376	18.431	21.4388	19.482	19.9894	20.5353	18.5384	20.2636	20.272	19.6819	18.6812	20.6446	20.4952	21.4425	22.1664	19.7067	20.1212	20.3522	17.2554	20.0048	20.449														18	18	18	37.1	37.1
Thymidylate kinase	DTYMK	20.909	20.5707	20.8066	22.8088	22.8095	22.9773	21.3947	21.602	16.0005	23.111	22.5395	22.8954	21.0566	20.142	20.2955	20.3541	21.0491	21.4213	20.3956	20.4078	20.6938	22.869	22.5246	21.8277	20.5854	21.2658	20.9112	21.4348	21.3341	21.8252					+						SKMEL28_MNT1			13	13	13	55.3	55.3
Ribonucleoside-diphosphate reductase large subunit	RRM1	20.3148	21.5779	21.6061	19.6913	21.6228	21.7915	18.2745	18.1757	18.2988	18.6561	20.6588	17.7255	19.1161	21.3644	21.9237	22.8418	24.8817	25.003	18.919	19.4519	20.239	18.3576	20.1353	19.3853	17.7701	19.0409	18.7061	21.8841	22.9406	24.2249												+	Melanoma_Control	33	33	33	62.6	62.6
Elongation factor 1-beta	EEF1B2	25.1607	25.5225	25.1075	25.9184	26.3477	25.6979	24.9498	25.0439	25.0398	26.5992	26.8385	26.6256	24.9584	25.5695	25.9244	26.0168	26.6728	26.6389	24.3883	25.0777	24.8989	25.0144	25.9897	24.685	24.6908	25.2632	24.6175	25.3653	25.4939	25.9937														14	12	12	63.1	58.2
ATP synthase F(0) complex subunit B1, mitochondrial	ATP5F1	23.3802	23.3696	23.4884	23.8876	23.6903	24.6645	21.5557	21.4832	20.4994	21.6981	21.3287	22.4799	23.7074	23.488	24.1648	22.5742	23.7645	23.1715	23.4218	22.5816	24.0034	23.5677	24.4182	25.6377	23.6024	23.1284	24.5512	22.6128	23.9462	24.021														14	14	14	52.7	52.7
Low molecular weight phosphotyrosine protein phosphatase	ACP1	23.0705	22.9134	22.4878	23.6447	23.4987	23.1275	22.9343	23.1128	23.2571	23.7361	23.9558	23.979	24.0859	23.4068	23.4869	23.5384	23.1746	23.162	21.826	22.5345	21.9833	22.599	22.7313	21.8641	23.5966	23.4732	23.4078	23.2135	23.0908	23.0102														17	17	17	81	81
Acetyl-CoA acetyltransferase, mitochondrial	ACAT1	24.4048	24.3596	24.5183	24.3947	25.0011	24.5162	22.8584	23.4556	23.047	24.6858	24.6725	24.9612	24.3734	24.219	24.1751	24.9997	24.8125	24.7482	24.9743	23.9426	24.8918	25.1986	24.8437	25.6586	24.5691	24.0883	24.6287	25.395	25.2444	25.3064														30	30	28	68.1	68.1
Tenascin	TNC	20.8793	20.677	19.4782	21.534	21.1771	19.7846	18.9289	19.7654	19.0309	18.2669	16.7231	19.3399	19.1682	18.0727	18.8673	17.2483	17.5509	20.4544	20.2073	17.2636	18.0604	21.1354	20.9191	22.8134	17.8409	17.8837	19.9045	19.878	19.651	16.5329														16	16	16	11.7	11.7
DNA-directed RNA polymerase II subunit RPB1	POLR2A	22.283	21.98	22.205	21.8475	21.3045	21.7043	21.1311	19.6198	21.1877	20.3579	20.4582	16.8009	21.936	21.7433	21.1895	22.2367	21.8723	21.5722	22.7065	22.2175	22.106	22.1477	21.4813	21.6947	21.9169	21.76	21.5552	22.4548	22.2269	22.4659														26	26	26	25	25
DNA replication licensing factor MCM3	MCM3	23.6577	24.2676	24.2423	23.1756	24.0793	24.0647	24.0683	24.0858	23.3676	23.6424	24.2086	23.827	24.4239	24.8074	25.2818	24.814	24.9762	25.1088	23.8658	23.5904	24.4169	22.9795	23.7061	23.9553	24.4042	24.3251	24.9127	23.9159	24.334	24.75														45	45	45	61.6	61.6
3-mercaptopyruvate sulfurtransferase;Sulfurtransferase	MPST	20.3854	19.6892	19.7374	21.4561	20.6784	20.149	17.2048	21.4655	19.3342	20.6343	20.2681	19.4788	21.8662	21.4785	21.5595	22.3445	21.916	22.1201	19.7459	19.5803	19.6995	20.1629	20.3485	20.1628	21.9787	20.963	21.308	22.2862	21.5022	21.8341				+							A375_MNT1			9	9	9	39.4	39.4
40S ribosomal protein S12	RPS12	26.7439	26.5161	26.6706	26.2712	26.1258	26.3351	26.0654	25.8124	25.7878	26.8721	26.7127	26.9888	26.6958	26.4069	26.3194	26.955	26.8324	26.166	26.4137	26.3854	26.3231	26.3478	25.6951	25.5675	26.227	26.3044	26.4338	26.2341	26.2159	25.9582														18	18	18	87.9	87.9
Bromodomain-containing protein 2	BRD2	19.3025	18.7712	18.5989	19.5104	18.0465	17.2087	20.6332	19.5722	18.2271	19.4112	19.8419	18.6132	19.9704	19.3723	19.9682	21.4629	21.074	20.9476	20.0088	18.296	20.4536	18.7102	17.6583	19.9982	18.889	17.9287	20.0577	22.2243	20.7701	21.4447												+	Melanoma_Control	9	7	7	20	18.2
DnaJ homolog subfamily B member 1	DNAJB1	23.0706	22.4792	22.3238	23.4743	22.9799	23.0633	23.9114	23.7335	23.8344	23.7628	23.74	23.8814	23.5972	23.4761	23.6767	22.6667	22.348	22.3963	23.0697	22.6993	22.533	23.5556	23.1808	22.4035	23.2938	23.2203	23.332	23.0564	22.552	22.7103														14	14	13	37.4	37.4
ATP synthase subunit alpha, mitochondrial	ATP5A1	27.0937	28.0193	27.9719	27.9037	28.5139	28.4101	27.0375	26.8419	26.8046	27.4576	27.8057	27.6515	27.348	27.8606	28.3168	27.041	27.8409	27.7962	27.5743	27.2308	28.1571	28.0981	28.7655	29.6336	27.413	27.9068	28.6167	27.0887	27.7755	28.0611														61	61	61	75.2	75.2
Proteasome subunit alpha type-1	PSMA1	25.7522	25.1857	25.3118	25.8338	25.2277	25.1862	25.7625	25.9365	25.7027	25.2459	25.2503	25.3545	25.3097	24.7507	24.9138	25.5134	25.4523	25.2114	25.8242	25.4396	25.3038	25.5	24.8082	24.8614	25.2096	25.1168	24.8725	25.7389	25.1311	24.9197														25	25	25	87.8	87.8
Proteasome subunit alpha type-3	PSMA3	22.5782	23.7339	23.6182	22.3193	23.4672	23.6758	23.6936	23.5302	23.2849	21.8384	21.8881	21.864	21.854	23.2274	23.52	22.5087	23.7962	23.606	21.6599	23.8612	23.7864	21.8007	23.2713	23.2587	22.2383	23.7981	23.9051	22.137	23.851	23.6565														10	10	6	45.2	45.2
Integrin alpha-3;Integrin alpha-3 heavy chain;Integrin alpha-3 light chain	ITGA3	22.4767	23.3695	22.0806	17.6568	18.7696	18.4813	21.2186	21.3475	20.3385	19.85	19.432	18.4799	17.8563	17.9026	20.1386	19.5851	18.0643	19.0039	22.8963	22.1809	21.7686	19.3681	19.043	18.9322	16.5256	19.4381	18.787	16.1682	19.2743	18.2718														13	13	13	15	15
Moesin	MSN	26.4407	26.6972	26.4703	26.722	27.1039	27.0975	26.3889	26.2714	26.388	26.7353	26.8585	27.0297	25.6788	26.1526	25.9151	25.5028	25.8988	25.7482	25.6185	26.6794	26.3054	26.1348	26.8276	26.7725	25.4497	26.0806	25.9867	25.3116	26.0206	25.918														65	65	48	81.5	81.5
Probable ATP-dependent RNA helicase DDX6	DDX6	23.1935	23.8576	23.5527	22.8344	22.6478	23.1663	21.6682	21.1512	20.6552	23.2095	22.7999	22.6999	22.9234	23.5877	23.8828	23.7822	24.7013	24.7722	22.272	23.6859	23.3144	22.098	22.7407	22.2898	22.5358	23.1462	23.6162	23.234	23.966	24.5707														23	23	23	65.2	65.2
DNA (cytosine-5)-methyltransferase 1	DNMT1	22.1609	22.4135	21.8424	21.5037	21.5423	21.2337	17.5759	18.6663	17.684	22.1697	21.6171	21.3764	22.1519	21.9793	22.37	22.6565	22.6182	22.7742	20.8529	21.8041	20.6317	20.175	21.0847	20.5182	20.7323	20.7368	20.3116	22.09	22.0461	22.5904														35	35	35	28.8	28.8
Splicing factor U2AF 65 kDa subunit	U2AF2	23.9729	24.5953	24.4149	23.5324	24.0106	23.6069	24.3772	24.5432	24.3651	24.6305	24.7359	24.7583	23.7717	24.2944	24.3634	24.4209	25.1807	24.7891	24.993	24.4599	24.9127	23.8406	24.2162	24.5331	23.745	24.2527	24.1436	24.5078	24.9403	25.0498														22	22	22	56.5	56.5
60S ribosomal protein L13	RPL13	27.1564	26.1993	27.212	26.8035	25.1987	26.6027	26.5507	26.7103	26.7856	26.7166	26.5046	26.7196	27.3273	25.6578	26.4266	27.3258	26.2908	26.4641	26.9838	27.0991	26.7358	26.6428	25.0909	26.0031	27.0863	26.8623	26.8836	26.8227	25.6906	25.9148														21	21	16	62.1	62.1
Protein S100-A4	S100A4	25.5579	24.5013	25.0908	16.1392	17.6921	18.428	25.5737	25.7711	25.0615	22.3572	18.8543	17.7561	17.8462	18.1214	18.4136	18.4592	17.6965	19.2385	24.5079	24.94	25.838	16.8344	19.6357	18.8904	18.467	18.4391	17.2402	19.6948	16.1681	16.7731				+		+					A375_Hypoxia_MNT1_Hypoxia;A375_MNT1			10	10	10	49.5	49.5
High mobility group protein B2	HMGB2	26.2109	25.8246	25.1171	25.7694	24.8159	25.3584	25.0944	24.6532	24.9457	25.2399	24.6706	25.5945	25.6388	24.9847	24.9677	26.0072	26.2411	25.5072	25.8606	25.5467	25.5932	25.5857	25.07	24.1981	24.9181	25.4542	25.2771	26.8502	26.733	26.5045														19	14	14	53.6	39.2
Polypyrimidine tract-binding protein 1	PTBP1	26.2559	26.7774	26.4068	25.8243	26.0646	25.4947	24.8625	24.9815	24.3731	26.238	26.2398	26.0265	25.379	25.9258	25.7286	26.7773	27.0872	27.0609	26.542	25.8533	26.7575	26.0003	26.1474	25.8624	25.9792	25.7073	25.5742	26.8261	26.8874	26.8357														38	38	33	80.2	80.2
Threonine--tRNA ligase, cytoplasmic	TARS	23.6871	24.2326	23.8839	22.8426	23.6279	23.113	22.9607	23.2614	22.0732	24.0628	24.0563	23.8193	22.4662	23.29	24.0623	23.7603	24.6403	24.7689	21.6278	24.0006	23.5017	21.5287	23.0408	21.687	22.5345	22.852	23.4573	23.2403	24.1369	24.6616														44	44	43	57.3	57.3
Valine--tRNA ligase	VARS	24.0414	24.2436	23.6256	24.3454	24.2785	24.2149	22.3541	22.7078	22.9276	24.5929	24.1398	24.1862	24.7621	24.4039	24.7165	24.0891	24.3316	24.3914	23.5558	23.4695	23.4003	23.9046	23.7884	23.1859	24.1294	24.2618	24.7379	23.682	23.874	23.79														45	45	45	48	48
Elongation factor 1-gamma	EEF1G	26.0897	25.9653	26.3436	26.3941	26.4599	26.722	24.2341	23.7286	23.0827	25.9874	25.5952	25.6467	26.3856	26.4773	27.0214	27.0701	27.1046	27.5241	25.4188	26.1171	26.0207	25.8469	26.5151	25.7137	25.9333	26.1168	26.7966	26.5797	26.8411	27.5048														29	29	29	71.9	71.9
Peptidyl-prolyl cis-trans isomerase FKBP2	FKBP2	21.6556	21.9787	21.0187	21.9786	22.5103	20.8039	18.498	17.3595	20.8697	22.147	22.0308	22.2952	20.9608	21.1707	20.6811	20.1418	20.5373	20.5108	22.2975	20.2946	21.297	22.774	22.6728	22.2757	20.6361	20.321	21.0113	20.8703	19.4411	20.02							+				SKMEL28_Hypoxia_MNT1_Hypoxia			7	7	7	53.5	53.5
Erythrocyte band 7 integral membrane protein	STOM	21.9976	22.6828	22.8577	22.3709	21.8196	22.7339	24.0355	23.9132	24.416	19.8845	20.5904	20.9486	22.5426	22.7577	22.877	20.0482	19.6105	20.347	22.7111	23.013	22.4698	22.2592	22.2959	23.3217	23.2005	22.7552	21.8994	19.9431	20.399	20.3287														14	14	14	55.6	55.6
Adenylate kinase 4, mitochondrial	AK4	21.8667	21.8188	21.7035	22.2428	22.6281	22.2019	20.6234	21.1879	20.8629	20.7917	20.3576	21.0184	19.9475	17.9907	20.9314	22.0986	22.2461	22.3085	23.4373	23.2182	23.4244	23.5134	23.5643	24.4963	23.2268	23.4227	23.3987	23.0213	22.8803	23.0432														17	17	17	82.5	82.5
14-3-3 protein theta	YWHAQ	24.6169	27.0202	25.3247	25.1978	26.5211	25.8105	25.4643	25.9997	25.8168	24.9195	25.249	25.1422	25.0634	26.2307	26.2491	25.0445	26.9289	25.7721	24.8614	25.479	25.2879	24.3376	25.9226	24.4321	25.0202	26.0753	25.8925	25.2066	26.284	25.8069														27	23	23	66.9	63.3
Mitogen-activated protein kinase 3;Mitogen-activated protein kinase	MAPK3	20.3133	19.6734	19.9444	19.3161	19.0286	20.0868	16.9842	16.976	19.7988	19.9874	20.3328	18.1626	20.5736	18.2819	21.0303	20.6837	20.0121	21.4735	20.7836	17.0559	19.6098	20.6105	19.0561	17.4757	20.856	19.2004	19.7764	20.9091	19.1592	21.432														12	8	5	30.6	21.6
60S ribosomal protein L10	RPL10	26.3689	25.6956	27.1286	25.9164	25.6198	26.6197	26.1992	26.685	26.7432	26.4899	26.0848	26.5896	26.2577	25.6242	26.2582	26.6972	26.0825	26.1776	26.2541	26.9479	26.9799	26.0256	25.3563	25.9128	26.0889	26.3257	26.4257	25.988	25.5487	25.8555														26	26	6	79	79
Replication protein A 70 kDa DNA-binding subunit;Replication protein A 70 kDa DNA-binding subunit, N-terminally processed	RPA1	23.0407	23.8018	23.4147	22.2664	23.3588	22.8026	20.5441	22.0887	21.663	22.5419	22.5246	21.9072	19.9272	21.9399	22.2391	23.6775	23.8758	23.9987	22.9834	22.8252	23.6748	22.3338	22.6927	21.8237	21.2737	21.8783	21.4271	23.7765	24.0956	24.1316														30	30	30	51.8	51.8
DNA-(apurinic or apyrimidinic site) lyase;DNA-(apurinic or apyrimidinic site) lyase, mitochondrial	APEX1	23.8508	23.5432	23.4221	24.2807	24.2434	23.9188	23.5146	23.5988	23.5981	24.2847	24.0932	24.2238	24.1855	24.1832	24.3878	24.6657	24.7566	24.6048	23.3884	22.9609	23.4858	23.8809	23.9176	22.8601	24.5191	24.0684	23.8802	24.6223	24.431	24.46												+	Melanoma_Control	24	24	24	75.8	75.8
Calreticulin	CALR	27.3825	27.3746	26.7552	27.7608	27.6045	27.4034	27.5376	27.3772	27.1812	27.3295	27.301	27.7764	27.1366	26.4822	26.9841	26.7619	26.6237	26.4658	27.7523	26.3111	27.2544	28.0735	27.663	28.2652	27.1419	26.46	27.0884	27.0652	26.7794	27.1103														32	32	32	80.1	80.1
Calnexin	CANX	26.3653	26.2245	26.0883	26.7354	26.6798	26.0186	25.5064	25.2259	25.1568	26.2211	26.6917	26.5318	27.1522	27.1811	28.0272	26.3045	26.3858	26.472	26.372	25.0298	26.1823	26.7715	26.7131	27.3202	27.2352	26.4383	27.8596	26.3945	25.9549	26.8002														44	44	43	64.4	64.4
Inositol-trisphosphate 3-kinase B	ITPKB	20.3243	19.8955	17.2539	20.2474	19.6603	18.2435	21.8783	21.766	21.6343	20.7627	21.0824	21.0537	21.219	21.2026	20.5906	17.5009	17.106	20.4395	18.9607	18.5286	20.0117	19.681	19.3494	16.7538	21.4723	20.5449	21.0329	20.9649	17.6912	18.6238														15	15	14	23.7	23.7
Proteasome subunit alpha type-5	PSMA5	23.9607	25.1534	25.0234	24.012	25.1786	24.9209	24.7672	24.688	24.5676	23.4257	23.5834	23.5459	23.5631	24.6671	24.8575	23.8616	24.8341	25.019	23.7481	24.7729	24.9838	23.5024	24.8279	24.3179	23.5008	24.4841	24.74	23.3561	25.0679	24.8871														12	12	12	52.7	52.7
Proteasome subunit beta type-4	PSMB4	23.2141	23.6548	22.7531	23.1255	23.6514	23.1709	21.7562	20.6545	20.7836	22.3127	21.5602	21.6164	22.5928	23.5433	23.4192	23.0511	23.8667	23.3045	23.2111	22.6718	22.9238	22.8819	23.5533	23.0947	22.6981	23.2717	23.3713	22.8155	23.8487	23.7174														11	11	11	54.9	54.9
Proteasome subunit beta type-6;Proteasome subunit beta type	PSMB6	23.5607	24.3061	23.5062	23.9861	23.9502	23.2857	23.898	23.0579	23.093	23.0479	23.0186	23.0653	23.816	23.7991	23.2587	24.0017	24.386	23.6681	23.7708	23.8047	23.3577	23.6973	23.7636	23.1141	23.9478	24.0504	23.6456	24.1904	24.4907	23.5274														9	9	9	50.2	50.2
Proteasome subunit beta type-5	PSMB5	22.6869	24.2928	23.5418	22.6433	23.8912	23.5953	23.2123	22.622	22.5709	21.2497	20.9787	21.7823	21.2228	24.0128	24.0972	23.5464	24.6636	24.5075	21.9627	23.6132	23.7754	22.8285	23.7804	23.4583	22.6346	23.9913	24.3649	22.5411	24.7517	24.5907														15	15	15	62.7	62.7
ATP-binding cassette sub-family D member 3	ABCD3	20.0325	20.5411	17.2529	18.7896	20.1984	20.0517	18.2907	17.2442	19.2547	20.2839	16.8376	19.4808	19.8753	20.52	20.1319	21.0066	20.9967	21.3168	18.7024	20.5595	19.9882	20.8006	20.793	20.7905	20.0439	20.5534	20.4784	21.1263	21.5467	21.3799														8	8	8	18.4	18.4
NADH-ubiquinone oxidoreductase 75 kDa subunit, mitochondrial	NDUFS1	23.0443	23.4299	23.3573	23.2079	23.5221	23.4643	22.2437	22.2978	22.5338	23.3196	23.2946	23.3875	22.4661	22.5064	22.8541	22.8325	23.05	23.4551	23.6342	22.9757	23.8667	23.6596	23.8429	24.8717	22.9566	22.9873	23.6144	23.284	23.3381	23.8925														34	34	34	66	66
Mitogen-activated protein kinase 1	MAPK1	22.1288	21.2633	22.2584	23.9949	23.6766	24.1881	22.6004	22.7295	22.2372	23.0472	22.9625	22.4471	23.5797	23.335	23.7306	22.8319	22.2039	22.9005	21.2883	21.5647	21.5201	23.4646	23.3092	22.9353	23.3864	23.2633	23.6286	22.6676	22.3476	22.9884						+					A375_Hypoxia_MNT1_Hypoxia			21	21	17	62.5	62.5
Granulins;Acrogranin;Paragranulin;Granulin-1;Granulin-2;Granulin-3;Granulin-4;Granulin-5;Granulin-6;Granulin-7	GRN	22.4882	21.7628	20.093	24.8007	24.0008	23.1645	24.0992	24.2462	24.2461	22.1364	22.2429	22.4231	25.5976	24.6426	23.4908	21.4156	21.1337	19.8876	22.8848	21.0098	19.9699	25.034	24.1222	23.5714	26.103	25.1169	24.4579	22.9173	22.3456	19.7762														10	10	10	18.9	18.9
Cytosol aminopeptidase	LAP3	24.2564	24.2476	24.3139	24.515	24.5828	24.5185	23.5536	24.0223	23.4656	24.5539	24.8192	24.6675	24.1954	24.3545	24.5672	24.3554	24.5014	24.7645	23.864	23.474	24.1375	23.9419	23.9535	23.7441	24.1171	24.0306	23.9	24.4636	24.1292	24.5926														36	36	36	74	74
Tripeptidyl-peptidase 2	TPP2	21.5615	21.522	21.412	21.2747	21.4175	21.5359	21.3074	21.1241	20.4737	22.2208	22.274	22.3409	20.9886	20.7692	21.3488	20.8287	20.5643	21.1584	21.2646	21.692	21.299	21.0427	20.681	20.7687	20.8282	21.177	21.0795	20.6986	20.6667	20.8273														19	19	19	23.1	23.1
Inositol monophosphatase 1	IMPA1	20.8298	21.7007	21.6336	22.3282	22.6579	22.6881	20.7595	21.3131	21.4749	20.7097	18.5316	19.1025	20.3857	21.4692	21.8881	20.4644	21.2222	21.7203	20.5321	21.1253	21.3485	21.4813	21.4991	21.6495	20.6086	20.8408	21.8494	20.2891	20.4351	21.5108														11	11	11	44.4	44.4
Ephrin type-A receptor 2	EPHA2	23.7216	23.6317	22.6508	18.4106	18.0895	18.0233	18.2608	18.2744	19.5536	17.2566	18.6318	18.7494	18.6802	18.1844	17.6872	18.0348	19.1808	19.2537	21.998	21.7152	22.6375	17.1483	17.5247	18.3915	18.0748	19.3421	17.4444	18.2269	19.1667	19.1981				+							A375_MNT1			22	22	20	35.6	35.6
Cellular retinoic acid-binding protein 2	CRABP2	16.3316	19.6521	14.8965	16.4743	17.5885	17.5054	19.5563	17.4449	20.1237	13.8234	19.9954	19.0574	18.7183	18.4737	18.0802	17.4564	22.6091	22.2803	18.6217	18.0854	16.5242	17.659	20.736	17.0589	18.1393	19.3624	19.8166	21.2313	22.4653	23.0573														7	7	7	42.8	42.8
Transketolase	TKT	28.0266	27.85	28.4525	27.9709	28.072	28.4612	29.3258	29.4828	29.3681	27.5523	27.3466	27.693	27.5391	27.5836	27.903	26.4987	26.7669	26.9069	27.8624	28.3082	28.5904	27.6116	27.692	27.1153	27.4515	27.7033	27.9296	26.5593	26.5659	26.9289														64	64	64	91.3	91.3
RNA-binding motif, single-stranded-interacting protein 1	RBMS1	20.3397	19.983	19.8439	20.7841	17.5333	19.9065	18.5886	17.4834	17.8465	21.1411	22.1183	21.0351	21.3049	19.1354	20.0727	20.8039	20.381	19.9737	17.7117	18.0072	16.4826	20.2489	19.9458	20.2151	20.4014	19.4853	19.7049	20.6921	18.4595	19.9883														8	8	8	27.8	27.8
Protein PML	PML	22.2483	22.3312	22.1827	22.1639	21.3792	21.3724	22.5393	22.5587	22.6683	20.1534	20.9465	20.4722	21.459	21.039	21.4763	20.7263	20.8409	20.4137	22.7777	21.7613	22.7448	22.4241	21.7428	22.6044	21.7134	20.8172	22.0625	20.6929	20.9788	19.9158				+							A375_MNT1			21	21	3	37.3	37.3
Elongation factor 1-delta	EEF1D	26.1498	26.3533	26.6316	26.8263	26.9711	26.9739	26.8118	26.7883	26.9372	27.3433	27.4737	27.5402	26.5033	26.3201	26.4258	26.1727	26.4701	26.1901	26.0848	26.2774	26.0557	26.6153	26.4563	26.0823	26.2385	26.4207	26.6574	25.9503	26.1334	26.0256					+						SKMEL28_MNT1			30	30	3	78.6	78.6
Myristoylated alanine-rich C-kinase substrate	MARCKS	23.3864	24.9277	20.8118	24.0533	24.7103	22.1146	22.8965	22.717	22.9835	23.3815	24.1815	24.0705	24.2486	25.112	23.6779	23.8319	25.081	23.4796	22.3733	22.7935	21.7884	23.201	24.8899	22.3411	23.7756	24.2288	23.7674	23.1962	24.6212	23.5136														23	23	23	50.6	50.6
Delta-1-pyrroline-5-carboxylate dehydrogenase, mitochondrial	ALDH4A1	19.5028	18.116	19.6585	20.314	16.8609	16.5565	18.7739	19.3335	18.5534	19.2475	19.8462	19.0359	19.2226	17.2898	19.407	19.0281	18.9495	18.7882	19.1669	19.259	19.079	20.7548	17.4868	20.9953	19.4756	18.5176	19.897	16.6798	16.6502	19.6931														7	7	7	22.7	22.7
Endoplasmic reticulum resident protein 29	ERP29	25.0694	25.3429	24.9562	25.9825	26.0142	25.7831	26.0306	25.5248	25.6755	26.1237	26.1077	26.355	26.7767	26.5849	26.4135	24.7606	24.3823	23.9808	25.5283	25.1486	25.1776	26.6866	26.5297	26.671	26.9254	26.5773	26.8459	25.2847	25.0537	24.7872				+		+					A375_Hypoxia_MNT1_Hypoxia;A375_MNT1	+	Melanoma_Control	21	21	21	70.1	70.1
Peroxiredoxin-6	PRDX6	25.6328	25.3869	26.4346	25.4282	25.7647	26.2041	26.2683	26.1916	26.4151	25.1875	24.9339	25.0122	25.2918	25.7444	26.7833	25.7813	25.9376	26.9273	25.2315	25.3936	26.3304	24.4987	24.9763	24.9498	25.4603	25.418	26.2455	25.8954	25.5491	26.9779														30	30	30	87.1	87.1
Flavin reductase (NADPH)	BLVRB	21.8007	22.1682	21.1403	24.1489	23.4929	23.2856	23.7343	23.6952	23.5859	23.0985	23.0031	22.7749	23.5701	23.5803	23.195	23.127	22.7707	22.4436	21.1484	22.0594	20.9601	23.301	22.06	21.5286	23.7213	23.4432	23.3651	23.36	23.308	22.5353														9	9	9	62.1	62.1
Peroxiredoxin-5, mitochondrial	PRDX5	25.4615	25.2969	24.7622	25.5992	25.5185	25.0627	24.9702	24.9374	24.8825	25.218	25.0547	25.2083	24.6516	25.1202	25.0524	24.6139	24.717	24.949	25.2733	24.3837	25.1159	25.2352	25.2011	24.8634	25.2098	24.6622	24.7557	25.2007	25.3648	24.7801														17	17	17	79.6	79.6
D-dopachrome decarboxylase;D-dopachrome decarboxylase-like protein	DDT;DDTL	23.4512	22.6943	23.2111	24.968	24.5015	25.0718	25.2862	25.6179	25.137	24.1688	23.2788	23.9671	24.5258	24.0025	25.2117	24.3395	24.2997	24.599	22.679	23.0476	22.8567	23.9164	23.7892	23.6958	24.5587	24.4021	25.1192	24.2493	24.2757	25.23						+					A375_Hypoxia_MNT1_Hypoxia			9	9	9	66.9	66.9
Thioredoxin-dependent peroxide reductase, mitochondrial	PRDX3	23.4595	24.6981	24.562	23.2091	24.8062	24.2879	23.5709	22.9628	22.5427	23.6682	23.6038	23.6738	22.551	24.2598	24.6675	23.4695	25.1472	25.363	23.6017	24.3606	24.9237	23.2085	25.334	25.4632	22.4695	24.1374	24.9634	23.2502	25.4191	25.8731														13	13	13	49.6	49.6
ATP synthase subunit delta, mitochondrial	ATP5D	22.2428	23.5136	22.3375	23.4399	23.9042	23.7451	18.2514	18.27	19.8261	22.6845	23.2047	17.8312	23.0803	23.6492	23.7161	22.7714	23.5925	22.859	23.0839	21.8894	22.7503	24.0449	23.7708	24.5205	23.9646	23.55	24.3364	23.154	23.6958	23.2246														4	4	4	18.5	18.5
60S ribosomal protein L12	RPL12	26.5343	25.864	26.3275	26.2241	25.5223	26.1019	26.1366	26.2577	26.4412	26.5206	26.8776	26.5031	26.4801	25.5855	26.3122	26.6524	25.9891	26.5484	26.0494	25.785	26.3599	25.7268	25.2238	25.5782	26.1051	25.5071	25.7994	25.9844	25.0215	26.0323														14	14	14	81.8	81.8
Enoyl-CoA hydratase, mitochondrial	ECHS1	24.257	25.996	24.7887	23.9371	25.3708	24.4522	23.8103	24.1737	23.986	25.0492	25.2446	25.3893	23.8794	25.2462	25.0799	24.3065	25.091	24.899	24.7886	23.9915	25.1089	24.9227	25.2566	25.4602	24.6529	24.6948	25.175	24.6953	25.7015	25.2039														17	17	17	60	60
UMP-CMP kinase	CMPK1	22.9989	22.5214	22.3397	23.4054	23.2106	22.9717	22.2396	22.4683	22.7829	23.5878	23.5732	23.5132	23.5608	23.2855	22.8339	22.996	22.8114	22.5695	22.285	21.8631	22.299	22.7703	22.4096	21.9451	23.1141	22.633	23.0319	22.7475	22.3134	22.324														14	14	14	66.8	66.8
Phosphatidylethanolamine-binding protein 1;Hippocampal cholinergic neurostimulating peptide	PEBP1	25.0586	24.5623	24.8098	27.1665	26.7935	27.0003	27.0674	26.6009	26.5108	26.5111	26.5733	26.7624	27.8696	27.4805	28.0935	26.4102	26.3632	26.4413	24.3774	24.5307	24.5179	26.1136	26.1677	25.3002	27.7072	27.649	28.0401	26.5102	26.1782	26.6655				+		+					A375_Hypoxia_MNT1_Hypoxia;A375_MNT1			21	21	21	91.4	91.4
Protein disulfide-isomerase A3	PDIA3	27.9692	27.9719	28.1995	28.3166	28.3469	28.4508	29.2462	29.1994	29.2079	27.9894	28.137	28.3758	27.9639	27.7126	27.9903	27.2231	27.2442	27.1514	28.8739	28.1089	28.8072	29.1375	28.7053	29.4539	28.1157	27.9397	28.2102	27.8734	27.4722	27.5424												+	Melanoma_Control	66	66	51	84.4	84.4
Serine/threonine-protein phosphatase 2A 65 kDa regulatory subunit A alpha isoform	PPP2R1A	24.2038	25.171	24.7852	24.3015	25.1303	25.1126	24.7297	24.4364	24.312	24.9428	24.5023	24.4423	24.6257	25.1999	25.5615	24.8025	25.3005	25.3743	23.5012	24.5263	24.3884	24.0513	24.4965	23.8961	24.4005	24.8819	25.06	24.3081	25.0893	25.0038														35	35	29	62.6	62.6
Peptidyl-prolyl cis-trans isomerase F, mitochondrial;Peptidyl-prolyl cis-trans isomerase	PPIF	23.3414	23.4004	23.6505	23.5286	23.4316	23.5469	22.5732	23.0163	22.7831	24.3816	24.5101	24.3433	25.1065	24.397	24.5083	24.4458	23.9175	23.7144	24.4546	23.1468	23.8774	24.5324	24.0029	24.5529	25.0493	24.723	24.6152	24.7009	23.8497	23.9359														11	11	11	68.1	68.1
Glycylpeptide N-tetradecanoyltransferase 1	NMT1	21.4635	21.9058	21.6285	21.8438	21.9222	22.1801	21.6178	21.9276	21.8459	22.598	22.6908	22.5035	21.208	22.5357	22.3	21.9722	22.4794	22.4605	21.3911	20.8095	21.7809	21.3298	21.9261	20.883	21.7583	21.6138	21.696	21.89	21.8037	22.2094														14	14	11	30.4	30.4
Heme oxygenase 2	HMOX2	22.1544	22.3586	22.459	22.3545	21.9714	21.8895	21.0786	21.267	20.3469	22.3028	21.6419	22.2498	21.8151	21.82	22.2464	22.284	22.1142	22.303	22.9151	22.0026	23.1576	22.9588	22.5371	22.9166	22.1091	21.1494	22.5599	22.2915	22.3881	22.3495														14	14	14	59.8	59.8
Adenylosuccinate synthetase isozyme 2	ADSS	22.8798	22.3565	22.7265	23.2196	22.9142	23.314	23.7466	23.2931	23.228	22.7661	22.5252	22.7292	22.8695	22.478	23.3333	23.2403	22.8901	23.4492	22.2564	22.5943	22.0419	22.2752	22.2073	21.5457	22.3105	22.4095	21.8572	22.699	22.2474	23.0215														16	16	16	39.7	39.7
Alpha-2-macroglobulin receptor-associated protein	LRPAP1	22.727	22.1308	22.0088	23.4941	22.7948	22.8608	22.3386	21.7139	21.1448	23.1483	23.4478	23.2233	24.6665	23.9774	23.9115	22.8765	22.4199	22.0299	22.6904	21.1164	22.1927	23.2902	22.7397	23.5783	23.9901	23.2939	24.2899	21.9739	21.2846	21.8909														17	17	17	44.5	44.5
CAP-Gly domain-containing linker protein 1	CLIP1	19.7748	19.5413	19.2772	21.8911	21.083	21.3985	20.3199	18.2512	20.4629	20.1757	21.2562	20.3986	18.7581	19.4751	19.4544	19.414	19.2798	18.8732	17.3877	17.4089	18.9436	21.0303	21.1157	19.9583	19.2886	17.5467	19.3022	18.4017	17.2236	18.7					+						SKMEL28_MNT1			16	16	13	15.5	15.5
Aldehyde dehydrogenase X, mitochondrial	ALDH1B1	21.1221	21.8003	22.1822	22.913	23.9624	23.8177	22.2985	23.0191	21.603	22.346	21.8526	22.3967	22.5305	23.6192	24.1544	22.3779	23.828	23.911	20.4137	21.483	22.5649	22.911	24.3543	25.1945	22.4264	23.4047	24.3008	22.0332	23.5406	23.8895														22	21	21	51.5	49.9
Succinate dehydrogenase [ubiquinone] flavoprotein subunit, mitochondrial	SDHA	23.9149	24.1087	23.4002	23.8781	23.6597	23.5152	23.8152	23.5087	23.6656	24.1351	24.2389	24.0808	23.1654	22.9768	23.4255	24.1095	24.191	24.2264	23.9592	23.7373	23.8238	24.3182	24.1274	24.5636	23.742	23.6552	24.3103	24.3976	24.3384	24.4065														25	25	25	52.9	52.9
Coronin-1A;Coronin	CORO1A	19.5359	16.0505	17.5995	18.8903	17.177	19.945	18.8543	18.7039	19.9867	18.3543	18.4712	17.9942	17.4849	17.6202	16.1861	19.509	19.3256	19.2625	19.5196	18.6395	18.2652	18.9901	18.8089	19.1004	17.2522	18.4564	17.4581	19.0416	17.5411	19.2163														6	5	5	19.1	17.6
Rab GDP dissociation inhibitor alpha	GDI1	23.3084	23.6659	23.2011	23.4021	23.8787	23.4868	24.2196	24.2052	24.556	22.9823	22.4163	22.2846	22.8613	23.3848	23.4947	23.5961	24.1631	23.8145	22.6333	23.6182	23.3527	22.8391	23.3403	22.2864	23.0356	23.3281	23.4904	23.5341	24.1329	24.3159														39	27	27	76.3	57.9
S-adenosylmethionine synthase isoform type-2	MAT2A	24.2867	24.3703	25.0388	24.0641	24.0695	24.7784	23.2572	22.7315	23.1482	23.6889	23.7899	23.7244	24.4581	24.4609	24.6321	24.7262	24.6157	24.6219	24.2871	24.5567	24.7013	23.3689	23.1322	22.8607	23.9221	24.3836	24.3065	24.0707	23.9773	24.0475														19	19	17	53.7	53.7
DnaJ homolog subfamily A member 1	DNAJA1	23.6471	23.402	24.5145	22.279	22.5048	23.3038	23.6403	23.7231	23.6648	24.1064	24.0052	24.3967	24.4039	24.312	24.8354	24.4416	24.6276	24.6644	22.7128	23.4143	23.4488	22.4927	22.3898	22.3504	23.7535	24.0604	24.321	23.7797	23.7351	24.5228							+				SKMEL28_Hypoxia_MNT1_Hypoxia			28	28	28	69	69
Cytochrome b-c1 complex subunit 1, mitochondrial	UQCRC1	24.5065	24.4991	23.8016	25.1737	25.4745	24.6298	23.6292	23.7824	23.5606	24.9327	25.0534	25.3643	24.3778	24.7379	24.7389	24.4887	24.945	24.7967	24.0426	23.2303	24.0969	25.125	25.7075	25.6971	24.4347	24.1683	24.8569	24.2254	24.3845	24.5366														29	29	29	59.8	59.8
3-hydroxyisobutyrate dehydrogenase, mitochondrial	HIBADH	22.2744	22.5953	21.8128	23.4788	23.5767	23.4124	16.9099	21.2834	20.462	23.423	23.1567	23.238	19.9293	20.0889	21.7587	20.451	21.4527	21.641	22.9765	20.4854	23.0355	24.2985	23.831	24.6739	20.9153	19.925	21.7935	21.5435	21.1538	22.0592														20	20	20	61.6	61.6
Bifunctional purine biosynthesis protein PURH;Phosphoribosylaminoimidazolecarboxamide formyltransferase;IMP cyclohydrolase	ATIC	25.1052	25.1897	25.3867	26.4714	26.5696	26.8656	25.327	25.1998	25.1145	25.1455	25.0479	25.288	25.1461	25.2178	25.5725	25.7371	25.8166	26.2092	24.4796	24.7839	25.0179	25.5022	25.9522	25.3577	24.96	25.2033	25.259	25.3752	25.5094	25.8859					+						SKMEL28_MNT1			56	56	56	91	91
Heterogeneous nuclear ribonucleoprotein H3	HNRNPH3	23.9575	24.4131	23.901	23.5787	23.4615	23.173	23.5434	23.6574	23.6177	24.1703	24.5298	24.2546	23.8461	23.4879	23.4953	24.5305	24.3876	24.3922	24.5785	24.0329	23.973	24.5235	24.0794	24.4803	24.1128	23.8012	23.8873	25.0474	24.2353	24.4493														17	17	17	70.7	70.7
Stress-induced-phosphoprotein 1	STIP1	26.3426	26.7936	26.8065	26.5125	26.6357	26.8048	26.5884	26.5861	26.4511	26.2159	26.328	26.4011	25.6495	25.5723	26.0095	26.6822	27.0148	26.9383	25.8664	26.1979	26.5769	26.1153	26.5115	26.0392	25.6143	25.7089	25.8355	26.6458	26.8048	27.052														60	60	60	76.2	76.2
Protein S100-A11;Protein S100-A11, N-terminally processed	S100A11	26.6634	27.2126	27.0693	26.2536	26.3436	26.1221	27.0281	26.799	26.5631	26.3452	25.9143	26.1885	26.1071	25.9368	25.5716	24.6551	24.3917	24.4425	26.5313	27.2157	26.8772	26.0775	25.8707	25.2771	27.2928	26.9574	26.4413	24.7501	24.2387	23.6238												+	Melanoma_Control	14	14	14	86.7	86.7
Neural cell adhesion molecule L1	L1CAM	23.6074	21.9652	22.6379	20.8709	21.2774	21.1544	17.8341	18.6485	17.8348	21.4076	15.7468	17.0697	18.3332	17.8996	17.658	16.6507	18.3031	17.999	23.0076	21.7768	22.4757	19.6467	20.2682	22.4949	18.6972	17.1208	19.7842	18.5281	17.9345	16.6006				+	+						A375_MNT1;SKMEL28_MNT1			19	19	19	22	22
Peroxiredoxin-2	PRDX2	23.3527	24.9635	24.5269	19.4146	19.5908	16.8695	25.174	25.5978	25.3535	18.4901	18.3355	18.3472	21.447	23.2206	23.639	24.2361	25.7771	26.3976	22.9356	24.2046	24.8504	18.0555	18.1426	19.0916	21.4326	22.7396	23.4782	24.3882	25.6746	26.655														19	18	18	82.8	82.8
Pyrroline-5-carboxylate reductase 1, mitochondrial;Pyrroline-5-carboxylate reductase	PYCR1	20.8337	20.7791	20.5291	20.9548	20.517	20.1808	17.4185	19.8709	19.3505	21.7432	20.9911	21.8907	21.7411	21.3969	22.0008	22.3151	22.2843	22.0855	21.8081	22.1804	21.6204	18.641	20.7062	21.5723	22.6305	22.7186	23.3426	21.4616	23.013	23.02														13	12	12	42.6	38.6
60S ribosomal protein L9	RPL9	26.1454	25.9565	26.0135	25.77	25.9974	25.2394	25.0057	24.6399	24.919	26.1339	26.0315	26.2271	24.9884	25.0862	25.5102	26.0502	26.3183	26.1484	26.0032	25.4134	25.0844	25.5192	25.3224	24.5729	25.6517	25.2414	24.9407	25.7244	24.6807	25.4026														22	22	22	83.9	83.9
Long-chain-fatty-acid--CoA ligase 1	ACSL1	20.2199	19.9472	19.7906	21.3974	21.4286	21.7858	20.0742	20.7025	16.5972	23.4212	22.9277	22.6404	23.7006	23.7914	24.4311	20.5001	19.4182	20.271	19.7299	19.2673	20.0148	21.9986	21.4037	22.3977	23.8542	23.5612	24.5195	19.8965	16.8726	20.2268				+	+	+					A375_Hypoxia_MNT1_Hypoxia;A375_MNT1;SKMEL28_MNT1			26	26	26	39.2	39.2
Kinesin-1 heavy chain	KIF5B	24.3621	24.3781	24.0632	24.5579	24.475	24.3502	24.4697	24.4298	24.3901	24.1946	24.3033	24.0424	24.7442	24.298	24.1601	24.2832	24.0388	23.5814	23.6902	23.9577	23.5694	24.1681	23.8754	23.211	24.4246	24.4241	24.0331	24.0725	24.0342	23.5582														52	52	44	55.6	55.6
Cleavage stimulation factor subunit 2	CSTF2	22.9223	23.0742	23.1347	22.4408	22.2285	22.2785	22.6062	22.778	22.3329	22.5853	22.6776	23.0141	23.428	22.7189	22.5984	23.284	23.0971	22.7971	23.4103	22.9274	23.1265	22.8333	22.9399	22.74	23.081	22.8745	22.9379	23.2696	22.9994	23.2191														18	18	9	49.5	49.5
Cyclin-dependent kinases regulatory subunit 2	CKS2	20.2163	18.0715	20.9409	19.757	19.0217	20.9741	21.2982	22.4934	22.0251	21.3194	22.2372	22.3507	22.2108	21.3086	21.4082	19.8128	19.7586	20.7668	19.7014	19.1957	17.4236	19.2614	18.1154	18.1162	21.2403	19.9869	21.0991	19.2079	18.3991	20.8679														7	7	7	69.6	69.6
ATP-binding cassette sub-family D member 1	ABCD1	19.5597	19.3057	18.3411	21.6737	21.0054	20.4643	20.7025	20.1805	20.2681	17.2644	19.7431	16.0064	19.4875	19.2957	18.6458	18.6137	18.8068	18.7083	17.9504	18.614	18.8725	22.2293	21.3452	22.3272	19.2945	18.9242	18.7835	19.1385	18.7765	17.6878							+				SKMEL28_Hypoxia_MNT1_Hypoxia			13	13	13	28.5	28.5
DNA replication licensing factor MCM5;DNA helicase	MCM5	22.7595	23.2142	23.7366	22.5438	22.7681	23.327	21.5094	21.9487	20.7397	22.2792	21.4425	21.2578	23.5811	24.2474	24.9716	23.5543	24.1828	24.662	23.0015	23.1726	23.763	22.1922	22.7252	23.1997	23.5883	24.1828	24.7366	23.0534	23.4279	24.4595														36	36	36	51.8	51.8
DNA replication licensing factor MCM7	MCM7	24.0159	24.028	24.3563	23.4298	23.7472	24.224	24.1347	24.2895	23.7461	23.4029	23.2067	23.3325	24.63	24.991	25.4296	24.3828	24.684	24.8493	24.171	24.3123	24.3873	23.2828	23.4778	23.9568	24.2941	24.9333	24.9688	23.7803	24.0159	24.6654														45	45	45	68.2	68.2
Serine hydroxymethyltransferase, cytosolic	SHMT1	20.9065	21.241	20.8423	20.9232	20.9421	20.8102	20.9566	20.2477	17.7316	19.1377	20.5969	20.9868	20.426	19.885	20.6533	19.849	20.8376	20.9265	20.5695	20.6275	20.2609	18.9316	20.2342	19.7023	19.8919	20.1473	19.5127	20.2091	19.8871	20.1854														10	9	9	31.3	31.3
Serine hydroxymethyltransferase, mitochondrial;Serine hydroxymethyltransferase	SHMT2	25.6306	25.9105	26.2113	25.2585	25.3752	25.5731	25.1436	24.9634	24.513	24.9059	25.1043	24.9894	25.9859	25.9847	26.4446	25.5495	25.6256	25.8821	26.6284	26.0096	26.6399	25.944	25.873	26.5136	26.3174	26.3647	26.8895	25.8788	25.9218	26.2572														48	48	47	85.3	85.3
Heat shock 70 kDa protein 4	HSPA4	26.0679	26.5099	26.1644	26.2822	26.7477	26.487	26.7859	26.7441	26.7152	26.6532	26.9283	26.7037	26.3896	26.7622	26.8957	26.4052	26.8643	26.8526	25.7541	25.8223	26.0659	25.9332	26.4302	26.0092	26.1154	26.2738	26.6863	26.182	26.6579	26.8669														79	79	74	82.7	82.7
Mannose-6-phosphate isomerase	MPI	21.4163	20.692	20.3804	20.818	20.4982	21.0164	19.9618	18.8499	20.8007	17.1542	20.0409	18.1768	20.0979	18.4965	20.3924	21.473	21.1885	21.9354	20.5461	20.3242	21.0322	18.2723	20.2414	20.4873	20.3296	20.0363	21.3497	21.4412	21.4826	22.3933														11	11	11	39.7	39.7
Carbonic anhydrase-related protein	CA8	19.5587	18.5529	17.2829	18.8628	21.6039	21.9485	22.2837	22.1518	21.9275	20.8956	18.6673	18.1974	19.7689	18.5751	19.9111	19.3791	18.8975	20.5552	18.4138	20.3419	17.1594	17.0359	21.4251	17.4394	18.5446	17.8891	19.8008	15.9312	18.9784	20.2454														4	4	4	26.2	26.2
Catenin alpha-1	CTNNA1	24.4332	24.6984	24.6806	24.0764	23.8259	24.4048	23.2043	23.2545	23.2777	23.5457	23.6914	23.035	24.5066	24.3432	24.6548	23.2394	22.8635	23.1941	24.2794	24.2752	24.5741	24.1066	23.8019	24.7508	24.4512	24.5595	24.9274	23.0681	22.9964	22.816														47	47	38	68.2	68.2
Prohibitin	PHB	25.2787	25.7813	26.0649	24.6938	24.8247	24.8751	24.0906	23.991	23.8631	25.3563	25.7669	25.2104	25.4803	26.1237	26.3231	25.3474	25.9074	25.9789	25.5042	25.3945	26.2663	24.723	25.1068	25.9285	25.5894	25.6829	26.0886	25.1986	25.763	26.1933														27	27	27	93	93
Replication protein A 14 kDa subunit	RPA3	22.1363	22.395	23.3188	21.8473	21.8686	22.5922	22.5956	22.6633	22.7967	22.8583	22.8223	22.8488	20.5394	21.055	21.7722	22.7379	23.4774	24.0763	22.4208	22.6608	23.546	21.4657	21.9543	21.8119	20.4887	20.9463	21.2225	22.9014	23.0288	24.0049														8	8	8	69.4	69.4
Replication factor C subunit 4	RFC4	20.4708	20.9472	21.7889	20.1393	21.0863	21.1113	18.3694	20.6255	21.3812	19.8636	21.5269	20.3085	20.0895	22.3976	22.3535	20.4386	21.5572	21.587	21.4287	21.4713	21.8358	20.493	21.0819	21.0203	20.8004	21.8433	21.593	20.9919	22.2659	22.1114														15	15	15	45.7	45.7
Replication factor C subunit 2	RFC2	21.6964	21.6025	21.5951	20.7173	20.5323	21.065	18.2543	18.5893	17.296	20.4376	20.4703	19.8715	22.5127	22.236	22.8954	22.0315	21.9459	22.0062	21.8728	21.2037	21.4617	20.9066	20.6158	20.981	21.8756	22.0171	21.924	21.9751	21.7078	22.209					+		+				SKMEL28_Hypoxia_MNT1_Hypoxia;SKMEL28_MNT1			12	12	12	50	50
Replication factor C subunit 1	RFC1	21.1573	21.2109	19.9859	20.5265	20.1956	20.1009	18.933	20.2857	19.7071	20.9534	20.0927	20.6848	21.1008	20.1596	20.1661	21.2999	20.7902	20.5725	21.1404	19.7762	20.1345	17.5661	20.0548	19.9221	17.1179	20.108	20.3427	21.7621	21.3288	20.4026														12	12	12	12.8	12.8
60S ribosomal protein L22	RPL22	26.8049	27.079	26.8329	26.8913	27.0929	26.724	26.8557	27.1785	27.3646	27.2586	27.2728	27.2826	27.0905	26.1617	26.0644	27.5362	26.6966	26.2275	26.8241	27.3333	26.4794	26.6816	26.1292	25.9769	27.4249	26.8386	26.1164	26.7064	26.0753	25.296														14	14	13	85.2	85.2
General transcription factor IIF subunit 1	GTF2F1	21.4882	20.5106	21.3032	21.5631	20.8882	21.3383	22.3941	22.844	22.3763	21.8068	22.688	22.0953	21.5958	21.1688	21.0011	21.4939	20.8917	21.31	21.4595	21.2817	21.1747	21.0085	20.769	20.3467	21.072	21.5754	21.2003	21.5805	21.3172	21.2286														17	17	17	43.7	43.7
Sepiapterin reductase	SPR	19.219	19.3743	20.0599	21.0497	21.2641	21.1092	20.944	20.8632	21.7578	22.7708	22.5162	21.7871	19.9094	21.5957	22.0498	19.337	19.3903	20.8004	17.9556	19.2388	19.4811	19.7284	20.8037	21.1343	20.2968	21.5533	21.1046	19.4811	20.1026	20.7019														13	13	13	56.3	56.3
Keratin, type I cytoskeletal 9	KRT9	19.7112	21.1076	17.9908	20.9484	19.7752	15.8974	19.0547	21.3921	19.0561	21.2332	21.4351	20.5875	20.1201	22.5693	16.2132	21.344	18.7951	18.8341	20.4372	22.0161	19.4481	19.7053	21.2805	16.8554	20.3141	21.7495	19.3095	21.5834	21.4697	21.199			+											13	13	13	40.3	40.3
Glycogen debranching enzyme;4-alpha-glucanotransferase;Amylo-alpha-1,6-glucosidase	AGL	19.8129	18.5834	19.9826	19.6787	20.1342	19.2774	21.9684	19.8254	17.4438	19.1669	18.9784	16.9646	19.5757	17.4088	20.3856	20.1078	21.5768	21.4818	17.1947	17.7128	19.4281	19.7174	20.2757	19.1387	19.5214	16.5513	19.9211	19.5388	20.2182	21.0915														20	20	20	21.3	21.3
Myosin-9	MYH9	28.4753	28.3306	28.6607	28.3704	28.2973	28.6804	29.3538	29.1755	29.0322	28.9998	28.8047	29.0004	28.2083	28.0907	28.4864	27.377	27.433	27.5011	28.0443	28.3011	28.5382	28.3681	28.1924	28.1134	28.1437	28.0687	28.4645	27.4095	27.0876	27.5862												+	Melanoma_Control	240	240	203	78.6	78.6
Myosin-10	MYH10	25.0532	24.9767	24.4283	26.3485	26.2027	26.1804	26.047	26.122	25.8673	26.6075	26.7175	26.8311	25.5804	25.4455	25.6505	25.3571	25.2612	25.3045	24.8537	24.3629	24.5921	26.3664	26.1638	26.0777	25.631	25.1629	25.6971	25.6018	25.0312	25.4877					+						SKMEL28_MNT1			169	142	135	68.8	62
Coatomer subunit beta	COPB2	22.2823	22.69	22.6744	22.3273	22.6509	22.6235	20.7253	21.1672	20.3031	21.7732	21.9447	20.7792	20.6293	22.7199	23.0781	22.6654	23.441	23.845	21.2295	22.7346	22.0417	21.5993	22.6338	21.3761	21.9968	22.5674	23.0393	22.1398	22.6588	23.6394														31	31	31	47	47
Metalloproteinase inhibitor 3	TIMP3	18.8561	20.2293	19.0299	20.143	22.1258	20.1924	24.0463	23.8991	24.031	25.0752	24.6013	24.9933	18.1913	18.2938	18.0802	18.6132	17.1133	19.961	17.0259	19.3184	17.6995	22.2369	23.7719	23.8479	20.1386	21.0189	20.3166	17.3354	18.919	21.1404														15	15	15	60.2	60.2
RNA-binding protein FUS	FUS	26.3165	26.2928	25.6312	25.5155	25.458	25.1903	24.8895	24.8041	24.2121	25.9814	26.1226	25.7292	25.7969	25.5049	26.0269	26.4555	26.3021	25.9343	25.9479	24.9676	25.5849	25.054	25.41	25.5267	25.6066	24.9615	25.8964	26.293	26.1079	26.707														17	17	15	27.2	27.2
Nuclear pore complex protein Nup214	NUP214	22.0675	21.818	21.7494	21.1696	21.1418	20.7547	20.0022	21.3222	22.125	21.0718	21.0155	21.4092	21.1857	21.1495	21.2002	21.8105	21.4729	20.9964	22.0729	21.4236	21.8346	21.448	21.3959	20.9783	21.3914	21.7502	20.8354	22.0243	21.2925	21.5921				+							A375_MNT1			25	25	25	21.2	21.2
Protein DEK	DEK	23.5606	22.9854	23.3174	22.6598	22.3162	22.8691	23.7062	23.479	23.1237	23.7338	23.6699	23.6825	23.9341	23.264	23.8045	23.8899	23.6593	23.8356	24.0821	23.2365	24.0876	23.0907	22.5373	22.917	23.701	23.2961	24.1431	24.3355	23.7317	24.4178														20	20	20	34.1	34.1
Protein phosphatase 1A	PPM1A	20.3415	20.4807	19.805	20.857	21.2574	21.2997	18.9011	18.8769	20.5612	20.0437	16.8162	16.3575	20.7345	20.5823	21.0889	20.392	15.9526	20.4207	20.2573	17.8366	19.9898	20.7104	20.6287	19.6564	20.5148	20.2997	20.8498	20.2824	19.9368	20.7608														8	8	5	28	28
Keratin, type II cytoskeletal 2 epidermal	KRT2	20.6773	21.2716	21.1529	20.2788	17.5091	21.8878	19.856	20.0026	20.979	20.704	21.5197	20.5356	16.1058	26.9694	21.8217	20.3277	20.0629	19.8218	20.6675	20.8479	21.1408	18.3798	21.8937	20.216	17.3574	21.067	20.4104	21.918	20.7944	21.4611			+											40	40	27	74	74
Hydroxymethylglutaryl-CoA lyase, mitochondrial	HMGCL	16.9228	20.4643	18.0628	19.3548	22.1312	21.9028	19.8135	17.7011	17.7237	15.9268	17.4597	19.2456	18.7552	17.8955	16.7001	18.9747	19.1327	20.062	19.6572	17.2167	20.852	21.2493	22.6839	23.6512	16.6438	19.7555	19.6225	17.7513	20.4928	20.6292														12	12	12	37.5	37.5
26S protease regulatory subunit 7	PSMC2	24.1232	24.2421	24.6094	23.9481	23.5378	24.1276	25.1023	25.0783	24.8905	24.2205	24.5724	24.7623	23.7688	23.8157	23.9206	23.9578	24.0391	24.2452	23.8942	24.3561	24.4749	23.7813	23.6223	23.7408	23.7065	23.9229	23.204	23.7559	23.8924	23.7781														37	37	37	76.4	76.4
ADP-ribosylation factor-like protein 3	ARL3	20.6912	20.6328	20.4032	20.0929	19.0632	17.1438	18.9968	16.939	17.2815	20.7763	21.3516	17.013	18.1936	19.3114	20.1887	20.3836	20.1673	21.0465	20.9505	17.7569	20.0329	19.9351	18.1008	17.4798	19.1409	18.2393	19.4976	20.5843	19.7583	20.652														7	7	7	56.6	56.6
Dual specificity mitogen-activated protein kinase kinase 2	MAP2K2	21.0491	20.547	21.2059	23.2968	22.6259	22.7621	21.5972	21.1536	21.3497	22.8391	22.2804	22.4486	21.3506	21.9887	21.9226	21.9529	21.8835	21.7466	20.0614	21.0772	21.16	22.4332	22.2986	20.8979	21.0917	21.3632	21.2203	21.6319	21.3121	21.7937														12	12	5	33	33
ATP synthase subunit gamma, mitochondrial	ATP5C1	22.5676	23.6093	23.3061	23.7487	24.7121	24.1895	22.8027	22.6838	21.9203	23.5323	23.5718	23.5718	23.483	24.0394	24.5169	23.3251	23.7913	24.0017	22.892	22.8136	23.92	23.9247	24.6105	25.4265	23.6886	23.6178	25.1494	23.1128	23.7544	23.9313														14	14	14	47.7	47.7
V-type proton ATPase subunit E 1	ATP6V1E1	21.4306	21.7554	21.9611	22.2641	22.3342	22.8377	23.6551	23.5326	23.5443	23.4777	23.5686	23.5066	22.3872	22.9207	23.1427	21.5743	21.9093	22.2815	20.9712	21.5787	21.879	21.8321	21.9542	22.0858	22.7388	22.9081	23.0245	21.7381	21.4729	22.1204							+				SKMEL28_Hypoxia_MNT1_Hypoxia			16	16	16	59.7	59.7
Oxygen-dependent coproporphyrinogen-III oxidase, mitochondrial	CPOX	23.8828	23.2394	23.8078	22.8525	22.2022	22.3709	22.9265	22.7334	22.5667	23.0054	23.0185	22.9973	22.5563	21.3696	21.8872	23.0619	22.8605	22.9225	24.5799	23.5509	24.4296	23.2544	22.6862	23.4796	22.8666	22.1545	22.991	23.6857	23.1975	23.3433														25	25	25	58.1	58.1
60S ribosomal protein L4	RPL4	27.8055	27.4728	27.9658	27.4555	27.1646	27.499	27.381	27.2612	27.2977	27.9154	27.872	28.0441	27.9304	27.3984	27.8547	28.0648	27.6443	27.6771	27.4839	27.5487	27.5323	27.3371	26.9852	27.0132	27.4048	27.4221	27.8927	27.4679	26.9444	27.2592														51	51	51	69.8	69.8
Phosphoglucomutase-1	PGM1	22.8241	24.1039	22.6837	24.3844	25.3798	24.8529	22.4228	21.8376	20.4707	23.0296	23.1425	22.2133	23.2222	23.7934	24.1713	23.364	24.3035	24.1608	22.4782	23.0371	22.8823	22.9453	24.4314	23.3317	23.135	23.553	24.3639	23.226	24.161	23.9905														28	28	28	62.8	62.8
Guanine nucleotide-binding protein-like 1	GNL1	20.1481	20.2035	20.3002	20.849	19.4377	19.9321	19.73	20.3322	20.6482	19.8292	19.6375	19.9287	20.8566	20.1134	20.8631	20.1167	20.1195	20.4974	19.9196	18.546	19.3721	20.712	19.6319	19.8908	20.8839	20.2385	20.5152	20.3905	19.9679	20.4747														9	9	9	17.8	17.8
DNA-directed RNA polymerase II subunit RPB9	POLR2I	20.2853	19.9991	19.269	20.3523	19.6941	19.0109	19.006	18.1986	18.0845	19.1459	20.3438	19.6023	19.367	19.3811	19.6119	20.998	20.5225	20.098	19.8887	19.2721	19.2119	19.2824	18.5193	18.897	19.8764	18.02	18.8171	20.4379	20.1976	19.937														6	6	6	62.4	62.4
Dihydrolipoyllysine-residue succinyltransferase component of 2-oxoglutarate dehydrogenase complex, mitochondrial	DLST	22.4873	23.1842	23.1808	22.6094	23.5816	23.7046	23.1158	22.8108	23.1315	23.1856	23.1051	23.0317	21.8965	23.0425	23.368	22.1817	22.9803	23.2242	22.954	23.4252	23.8107	23.2595	24.1351	24.9384	22.2282	22.9738	23.8156	22.6335	23.2524	23.6491														16	16	16	49.7	49.7
Signal recognition particle 14 kDa protein	SRP14	24.1117	23.7743	24.0517	23.2086	22.9751	23.3803	25.1848	25.3125	25.7168	23.8561	23.0928	23.7836	23.4906	23.1677	23.3259	23.8983	23.746	23.6404	24.5678	23.2092	24.4844	23.7667	23.314	24.0648	23.4697	23.4908	23.2811	24.5342	23.6253	24.2469														11	11	11	48.5	48.5
Nuclear pore glycoprotein p62	NUP62	20.8967	21.2767	21.1269	20.1198	21.3477	20.0881	22.027	22.0256	19.5047	21.0778	21.4747	20.8026	20.0118	20.7576	20.3814	20.4162	19.4095	20.6922	21.2123	18.8443	21.8212	20.7965	21.2768	20.0585	20.511	20.0647	19.5203	21.0788	20.5058	20.416														10	10	9	26.1	26.1
Hippocalcin-like protein 1;Neuron-specific calcium-binding protein hippocalcin	HPCAL1;HPCA	21.6891	23.2981	21.5755	21.7353	22.0766	22.3613	22.1398	21.832	21.5089	22.3092	21.9781	21.8778	19.0605	19.0686	19.7177	18.0225	18.4892	18.9534	22.5722	23.3325	23.4855	20.9769	22.675	22.8293	19.2076	19.4338	19.7803	18.0939	18.4012	18.88					+	+					A375_Hypoxia_MNT1_Hypoxia;SKMEL28_MNT1	+	Melanoma_Control	9	9	7	58.5	58.5
Transgelin-2	TAGLN2	28.154	28.2252	27.9392	26.1074	26.2241	26.102	28.1508	27.8844	27.8281	27.3728	27.64	27.3357	26.5171	26.6641	26.6606	27.4201	27.4615	27.3506	27.6525	27.9658	27.7246	25.5924	25.2324	24.5874	26.3156	26.3418	26.0605	27.4087	27.4634	27.2911				+	+	+					A375_Hypoxia_MNT1_Hypoxia;A375_MNT1;SKMEL28_MNT1			35	35	35	98	98
Transaldolase	TALDO1	23.3063	23.8249	23.876	25.2145	25.5707	26.1675	25.2737	25.1872	24.9757	24.9601	24.7433	25.2049	25.3611	25.7665	25.9959	24.2555	24.5782	24.7915	22.8328	23.9341	24.1672	24.4998	24.8273	24.6611	24.904	25.9889	26.3607	24.231	24.8392	25.3288				+							A375_MNT1			31	31	31	60.2	60.2
Electron transfer flavoprotein subunit beta	ETFB	24.5426	24.6372	24.4858	25.2119	25.3655	25.3802	24.6478	24.3578	24.2777	24.7876	25.0106	25.0278	24.5447	24.0772	24.4573	24.6146	24.6141	24.6718	25.1045	24.2364	25.1523	25.9172	25.6642	26.5034	24.6155	24.2896	24.9457	25.052	24.931	25.1154					+						SKMEL28_MNT1			25	25	25	87.5	87.5
RNA-binding motif protein, X chromosome;RNA-binding motif protein, X chromosome, N-terminally processed	RBMX	26.5588	26.7162	26.409	25.5756	25.8169	25.4309	25.0917	24.9088	24.8827	25.7486	25.8222	26.0472	26.3311	25.972	25.9402	26.9965	26.7016	26.2321	26.9673	25.8891	26.5816	26.1998	25.8909	26.2828	26.4541	25.9138	26.2052	27.1966	27.0312	26.6301														41	41	13	64.5	64.5
V-type proton ATPase catalytic subunit A	ATP6V1A	22.6718	23.4697	23.5427	22.7139	22.9172	23.4778	24.6509	24.5842	24.5311	23.4681	23.3994	23.4928	23.3162	23.792	24.0972	23.0061	23.7718	23.8961	21.3286	23.3652	23.021	21.8623	22.6665	22.9745	23.0334	23.8771	23.6794	22.4976	23.1302	23.4875														29	29	29	66.5	66.5
Stress-70 protein, mitochondrial	HSPA9	27.4522	27.7477	27.6966	27.633	27.7838	27.8942	27.225	27.3596	27.23	27.7828	27.8873	27.9939	27.7395	27.5668	27.9453	27.4432	27.7214	27.5329	27.9463	27.365	28.0294	28.2584	28.1322	28.8512	27.8323	27.5985	28.3836	27.5819	27.4878	27.5704														74	74	74	76	76
Eukaryotic initiation factor 4A-III;Eukaryotic initiation factor 4A-III, N-terminally processed	EIF4A3	22.4341	24.5435	23.7654	22.7802	24.1312	23.3367	21.8473	22.3041	21.5793	22.2813	22.0896	21.3039	22.4108	24.9922	24.768	23.6064	25.4207	25.1589	22.8767	23.7554	24.0042	22.6742	24.4919	23.6143	23.3483	24.8431	24.6582	24.1555	25.965	25.3469														33	29	29	71.3	65.2
40S ribosomal protein S19	RPS19	26.8435	26.2421	27.2347	26.3473	25.5675	26.7407	27.2772	27.2711	27.2969	26.835	26.5676	26.9096	26.897	25.9555	26.2828	26.9381	26.2915	26.3415	26.4028	26.9784	26.6907	26.2522	25.5622	25.9099	26.3992	26.239	26.471	26.4894	25.7293	26.0519														18	18	18	78.6	78.6
60S ribosomal protein L3	RPL3	27.1462	26.9668	27.2228	26.8272	26.5357	26.9361	26.6255	26.6524	26.4938	27.2984	27.2016	27.3556	26.7977	26.6252	26.9786	27.2654	27.0877	26.932	26.704	26.6235	26.8917	26.4738	26.0674	26.2867	26.553	26.7104	26.8486	26.4876	26.2393	26.4948														44	44	44	73	73
Acidic leucine-rich nuclear phosphoprotein 32 family member A	ANP32A	24.5902	24.5023	24.1573	23.8531	23.385	23.406	25.2372	24.9455	25.462	25.0364	24.955	25.1297	24.9495	24.0528	25.0451	25.3868	25.2133	25.2708	24.6599	22.8893	24.3487	23.6918	22.6686	22.5553	25.0882	23.9457	24.6726	25.5755	24.5777	25.3998														18	18	13	61	61
Flap endonuclease 1	FEN1	23.7468	24.2877	24.1461	23.2846	23.2643	23.5342	23.2228	23.0632	22.7338	23.3354	24.0207	23.6472	24.1094	24.0641	24.698	23.4017	24.0377	24.1204	23.7629	23.5168	24.2776	23.1773	23.0053	22.2093	23.7472	23.9662	24.1241	23.722	23.8954	24.466														18	18	18	59.7	59.7
Homeobox protein cut-like 1;Protein CASP	CUX1	18.1961	17.8345	19.0515	18.4973	18.4739	18.6318	19.8798	16.9774	20.176	19.3423	19.4479	19.0222	20.1894	19.3711	19.5159	18.5278	18.0991	18.6914	19.5984	18.8433	19.2993	19.1436	18.6244	19.6188	19.7403	19.7457	19.3396	19.0321	18.3036	18.8987														9	9	9	10.4	10.4
Macrophage-capping protein	CAPG	22.4729	22.9346	22.3967	29.2124	29.0979	28.8828	20.1421	21.849	20.9718	19.2691	16.3384	17.2362	28.1482	27.9234	28.3168	15.8031	15.7838	16.6079	22.1773	21.9125	22.1318	28.3172	28.1702	27.6081	28.3827	27.9553	28.2112	15.8251	16.9833	18.0987				+	+	+					A375_Hypoxia_MNT1_Hypoxia;A375_MNT1;SKMEL28_MNT1			26	26	26	70.7	70.7
L-dopachrome tautomerase	DCT	19.5645	18.9666	16.7653	25.3657	24.5246	23.2437	22.6291	22.0761	22.4906	20.6607	21.1771	20.5046	20.7826	20.2254	19.5482	21.1233	19.0809	18.0834	19.6323	20.454	19.6671	22.6569	22.3791	24.6765	19.5759	18.174	19.0669	18.502	16.8915	19.0361														15	15	15	35.8	35.8
Alpha-taxilin	TXLNA	22.8491	22.4051	22.06	22.7284	22.0618	21.8294	21.0697	21.6868	22.1621	23.2486	23.7697	23.8457	23.6348	22.923	22.7401	24.0041	23.8251	22.7479	21.7248	21.7725	20.9134	21.6038	20.9271	20.1746	22.8854	22.3113	22.5467	22.7631	22.5626	22.1884														26	26	26	54	54
T-complex protein 1 subunit zeta	CCT6A	25.7999	26.2598	26.5869	25.6471	26.0328	26.3382	25.8333	25.7118	25.4198	25.3014	25.4696	25.333	24.8671	25.4674	25.7789	26.435	26.9803	27.0252	25.239	26.298	26.3454	24.8918	25.6842	25.2638	24.5952	25.58	25.7491	25.9474	26.7717	26.9415												+	Melanoma_Control	44	44	44	76.3	76.3
60S ribosomal protein L13a	RPL13A;RPL13a	25.9941	25.6352	25.877	25.6178	25.1656	25.5985	24.1585	23.7821	23.5746	24.9898	24.3967	24.9136	26.1971	25.6726	25.7191	26.3389	25.4945	25.5707	25.639	25.4624	25.5716	25.4697	24.9605	25.0041	25.6339	25.529	25.9667	25.4201	25.389	25.1855														24	24	24	63.1	63.1
Signal transducer and activator of transcription 3;Signal transducer and activator of transcription	STAT3	17.9095	19.3463	20.3177	17.5572	20.6273	19.3625	20.0361	18.1012	20.7963	18.7447	17.636	19.4211	15.6696	20.5248	21.4639	19.3428	19.6852	20.5718	18.5306	18.1031	17.742	18.4655	19.1733	18.2215	19.6921	18.6841	20.5591	18.0122	18.9346	19.4379														14	14	12	33.4	33.4
Peroxisomal biogenesis factor 19	PEX19	19.3008	19.8532	19.5119	19.9254	19.8593	19.6651	18.7965	19.7933	18.4611	19.588	19.9863	19.8433	19.8301	20.4689	19.7743	20.4937	19.6181	19.7421	19.1741	20.3282	18.9256	18.9787	19.6911	18.5881	20.0646	20.1833	19.7148	20.0313	20.7267	20.0301														7	7	5	40.9	40.9
Malate dehydrogenase, cytoplasmic;Malate dehydrogenase	MDH1	25.9976	25.5646	25.4407	27.2971	26.7652	26.97	26.0626	26.3009	26.1366	27.0723	27.104	27.0817	27.6091	26.9489	27.2983	26.1398	25.8707	25.9589	25.1569	25.1629	25.3811	26.6231	26.1839	25.7919	27.2501	26.6922	27.4741	26.2157	25.6887	26.2849				+		+					A375_Hypoxia_MNT1_Hypoxia;A375_MNT1			29	29	29	66.8	66.8
Malate dehydrogenase, mitochondrial;Malate dehydrogenase	MDH2	27.7	27.6948	28.0671	26.5417	26.5112	26.6484	26.9351	27.0487	26.805	27.753	27.7171	27.7215	27.7683	27.6209	27.956	27.5511	27.747	27.833	28.3605	27.2191	28.3572	27.3911	26.8813	27.7095	28.1053	27.625	28.1442	28.2757	27.8631	28.1046					+						SKMEL28_MNT1			34	34	34	77.8	77.8
Replication factor C subunit 5	RFC5	17.5974	20.9783	21.2529	20.4619	17.872	20.9756	18.1772	19.817	18.9143	17.5818	16.9212	20.0044	19.8712	21.4291	22.5263	19.4218	21.2911	22.1539	20.0994	21.5678	21.6289	18.5709	18.552	20.715	20.1724	20.9656	21.822	20.5287	21.1325	22.1986														10	10	10	38.8	38.8
Replication factor C subunit 3	RFC3	19.6587	18.5502	19.9506	16.7982	21.0686	19.9683	21.6042	19.0071	19.2805	16.7999	18.3702	19.099	19.9861	16.0602	20.7025	19.8149	21.1807	21.0222	19.9173	19.7263	20.8346	18.2818	16.9704	19.739	19.8094	17.7636	20.7179	19.7347	17.5809	20.9774														9	9	9	37.6	37.6
Melanocyte protein PMEL;M-alpha;M-beta	PMEL	17.6279	16.7054	17.3223	27.6124	27.6457	26.6223	27.3096	27.4916	27.5555	24.5854	25.1804	25.3672	28.0317	27.7862	28.4871	16.2393	16.9152	17.6486	19.88	17.2628	16.9071	27.0381	27.2195	27.6299	28.3753	27.9797	28.6379	18.3268	18.0288	17.7511				+		+					A375_Hypoxia_MNT1_Hypoxia;A375_MNT1			14	14	12	27.8	27.8
Eukaryotic translation initiation factor 2 subunit 3	EIF2S3	25.106	24.9198	25.1005	24.9904	24.8065	25.2955	24.9775	24.9409	24.5617	24.3848	24.1914	24.591	24.9346	24.8115	25.2386	25.3301	25.4421	25.4874	24.3058	24.8362	24.8021	24.5928	24.4326	24.2717	24.6523	24.4789	25.1075	24.7097	24.7808	25.3023														31	31	9	63.3	63.3
Centrin-2	CETN2	20.0708	20.1531	19.2416	19.8508	18.7669	18.8756	18.0001	17.5571	18.3665	19.4481	19.1454	21.3144	18.1664	17.8405	19.3364	20.3694	21.3744	19.884	19.8354	20.5579	19.6002	19.6761	18.2009	18.2277	18.5463	18.1093	19.3253	19.7781	17.7844	19.2723														7	7	7	62.2	62.2
Protein BUD31 homolog	BUD31	21.6679	21.4224	21.3687	20.9834	20.6796	20.5346	21.3183	21.1212	21.6701	22.1965	22.5005	21.7943	21.6727	21.5764	21.517	21.679	21.398	21.3059	21.6474	21.2954	20.5637	20.9611	20.1866	20.5476	22.1751	21.5739	21.1615	21.8045	21.1378	21.4193														12	12	12	66	66
N-alpha-acetyltransferase 10	NAA10	21.084	22.3268	21.8278	21.1863	22.774	22.0595	22.6223	21.2668	21.0865	23.0659	23.2471	23.0367	20.2775	23.0126	22.6669	22.3003	24.0481	23.2135	20.7092	22.9407	21.5813	20.7421	22.2767	20.769	20.9872	22.693	21.9835	22.1095	23.55	22.9862														18	18	18	82.6	82.6
Tyrosine-protein kinase CSK	CSK	20.6465	21.2342	20.7792	21.1139	20.7878	21.3637	21.1068	21.0704	20.7659	21.1943	21.1078	21.082	21.7574	22.6031	22.7104	21.4367	21.8273	22.025	19.9785	21.3491	20.4423	20.0964	21.4115	19.8737	21.1011	22.2389	22.1226	21.2468	21.8952	21.6591														16	16	16	50	50
Glycine--tRNA ligase	GARS	23.4725	24.4044	24.4778	23.7527	24.5574	24.3384	22.9253	22.9754	23.3314	24.0393	24.1939	23.7639	22.8961	24.3212	24.1217	23.5438	24.6199	24.5695	23.1683	24.1923	24.3058	22.8407	23.8925	23.4679	23.3336	24.0941	24.1638	23.4737	24.2588	24.2965														33	33	33	51.3	51.3
Isoleucine--tRNA ligase, cytoplasmic	IARS	23.1112	23.951	23.043	22.8342	24.0159	22.9636	19.9326	21.6218	21.2683	23.2239	23.0162	22.4643	22.356	23.3218	23.5557	23.2621	24.6181	24.7763	22.5577	23.2199	23.1779	22.1486	23.5526	22.7022	22.1837	22.8661	23.1322	23.1347	24.3156	24.8597														46	46	46	39.8	39.8
Enoyl-CoA delta isomerase 1, mitochondrial	ECI1;DCI	17.9289	20.4687	21.311	19.6953	18.7537	20.9991	20.0495	20.1411	17.1728	19.5441	20.1321	19.5623	16.2283	20.4268	21.1215	20.6276	20.8916	22.003	20.3572	18.8022	21.3683	19.0614	20.7593	20.6811	19.251	18.4451	21.7736	20.4705	22.2133	22.5445														7	7	7	29.1	29.1
Lamina-associated polypeptide 2, isoform alpha;Thymopoietin;Thymopentin	TMPO	25.1259	25.0291	24.8881	24.8546	24.5722	24.4504	24.5734	24.7953	24.3153	24.6425	24.6759	24.6981	25.4352	25.0051	25.2798	25.0206	24.8922	24.8691	25.4158	24.1157	25.0521	25.1273	24.9247	24.7065	25.0044	24.6521	24.9301	25.4282	25.392	25.1814														40	40	26	66.7	66.7
Lamina-associated polypeptide 2, isoforms beta/gamma;Thymopoietin;Thymopentin	TMPO	23.2267	23.095	22.3807	22.7825	22.7274	22.1044	21.8986	21.1926	21.7302	21.8088	21.3779	21.7257	23.4636	22.95	23.4812	23.7225	23.2472	23.159	23.1831	21.0172	22.9733	22.962	22.5813	23.0927	23.4586	22.2579	23.437	23.8942	23.6013	23.7782														26	12	12	56.2	25.8
Signal transducer and activator of transcription 1-alpha/beta;Signal transducer and activator of transcription	STAT1	21.2527	22.5327	21.59	23.9301	24.9942	24.223	18.8398	19.3587	21.4413	21.8915	22.174	20.7542	21.6549	22.6081	23.2049	19.7402	21.5079	20.992	16.0205	20.8726	19.8887	22.6019	23.9372	22.5498	20.7812	21.7978	21.9426	18.948	20.3935	20.7228														32	32	32	45.7	45.7
Superkiller viralicidic activity 2-like 2	SKIV2L2	21.9464	22.7874	22.7538	20.7206	21.6776	21.6842	19.8836	16.143	21.0564	21.4771	20.6334	21.2563	21.0236	21.0756	22.1096	21.9997	23.1352	23.5122	21.7181	22.2929	22.7295	20.5606	21.7813	22.6411	20.2974	21.1532	21.7927	21.1996	22.2797	22.7404														24	24	24	34	34
Epidermal growth factor receptor substrate 15	EPS15	20.8238	19.8283	19.684	21.118	20.8418	19.9739	18.1755	17.81	19.4229	19.0058	19.0897	17.6405	20.1037	21.1116	21.1403	19.054	19.1028	18.9503	20.2207	19.8141	19.0599	18.7902	19.7983	19.1038	19.9122	20.3576	21.188	17.6129	19.4884	19.3963														11	11	11	19.3	19.3
40S ribosomal protein S27	RPS27	25.4479	25.7908	25.1155	25.3014	24.9614	24.8697	24.9645	25.0452	25.4194	24.6277	24.2256	25.1156	25.5325	25.2622	24.9121	26.0168	26.3832	25.1504	24.9143	24.9956	24.897	24.6247	24.728	24.0299	25.0443	25.4232	24.9761	24.6707	25.3881	24.6591														8	8	3	45.2	45.2
Condensin-2 complex subunit D3	NCAPD3	22.525	17.4078	22.602	22.0851	17.9233	21.6938	18.0904	19.3672	19.2932	16.3324	18.9658	20.2486	23.2073	17.2818	22.3107	22.7699	22.5434	23.6166	22.4188	20.221	22.2244	17.7804	18.5196	21.8022	23.0279	18.9452	21.6429	23.0684	17.7379	23.1766														9	9	9	10.1	10.1
Leucine-rich PPR motif-containing protein, mitochondrial	LRPPRC	25.1747	25.8574	25.991	25.8561	26.4667	26.4726	23.6268	23.2357	22.8418	24.9737	24.7002	24.7404	25.8668	26.3046	26.7979	25.421	26.1468	26.341	24.9097	25.2517	25.8258	25.8908	26.5154	27.3116	25.4637	25.8358	26.7074	24.8935	25.654	25.8713														97	97	96	71.4	71.4
3-ketoacyl-CoA thiolase, mitochondrial	ACAA2	23.304	23.3291	23.1902	23.5161	23.7003	23.5047	23.661	23.6223	23.6178	22.9447	23.2621	23.1976	22.8339	22.4816	22.8366	22.6587	22.8186	22.8587	23.6509	22.5412	23.6856	24.244	23.9999	24.4833	23.2328	23.2168	22.8794	23.0931	22.5945	22.7708					+						SKMEL28_MNT1			28	28	28	83.6	83.6
60S ribosomal protein L35	RPL35	25.5298	22.9664	25.8553	25.3323	22.8824	25.7119	25.0685	25.0776	25.0112	26.16	25.8417	26.146	25.7132	23.6528	25.7044	25.5846	23.9851	25.228	25.0493	24.4736	25.7148	24.9111	23.6903	25.157	25.296	24.3592	25.7285	24.8848	23.8605	25.1004														10	10	10	52	52
Cyclin-dependent kinase inhibitor 2A	CDKN2A	18.1177	17.9719	16.9399	22.6439	21.9121	23.1862	18.593	18.5883	18.2659	16.753	16.93	15.7393	22.3649	22.045	22.7748	24.4118	23.5695	24.0074	16.7902	17.9117	18.5277	21.4774	20.5671	21.2493	22.4109	21.7274	22.6245	23.2907	22.3973	23.5114				+		+					A375_Hypoxia_MNT1_Hypoxia;A375_MNT1			9	9	9	80.1	80.1
Lysosomal Pro-X carboxypeptidase	PRCP	19.3748	19.5248	19.4531	17.9817	19.6419	19.5849	19.1693	19.6219	17.0919	16.3139	15.5249	18.9907	17.4152	21.2759	21.3466	19.4238	19.769	18.7765	17.6086	18.8761	19.45	20.8167	20.3924	19.2703	19.0434	21.204	21.1763	19.9176	19.4435	17.6759														4	4	4	7.9	7.9
Neutral amino acid transporter A	SLC1A4	17.3349	18.8725	18.7483	21.3664	21.3229	19.8736	19.2875	20.3032	19.5082	17.6238	20.7257	20.7625	20.9893	21.1667	21.5	18.5633	19.246	19.1351	18.3281	16.4779	16.6466	20.7467	21.0345	21.1344	21.399	21.2258	21.1889	18.4231	18.3522	18.5562						+					A375_Hypoxia_MNT1_Hypoxia			5	5	5	16.9	16.9
Platelet-activating factor acetylhydrolase IB subunit alpha	PAFAH1B1	21.493	23.5983	22.7999	21.681	23.4031	22.988	23.4595	23.0884	22.1724	20.7145	21.1066	20.6166	20.3804	23.3918	23.7096	20.9379	23.514	23.1159	20.5601	23.5916	22.7031	20.6659	22.8666	22.0294	20.7153	24.0184	23.7497	20.9633	23.2352	23.1198														14	14	14	41.2	41.2
Cell surface glycoprotein MUC18	MCAM	25.0227	23.9554	24.2815	25.4631	24.221	24.8013	21.6061	21.4541	21.4851	23.8155	24.2787	24.6495	17.8124	18.3479	17.7355	18.6816	18.0982	18.9808	24.839	23.033	24.0803	25.5876	24.3133	25.4522	17.7032	17.4735	17.5644	19.9337	19.3125	19.0525				+	+	+	+				A375_Hypoxia_MNT1_Hypoxia;A375_MNT1;SKMEL28_Hypoxia_MNT1_Hypoxia;SKMEL28_MNT1			24	24	24	39.9	39.9
[truncated: 1,510 more rows]
[truncated: 41 more columns]

## Sheet: S2_grouping
Protein.names	Gene.names	Student.s.T.test.Significant.Amelanotic_Highly.pigmented	X.Log.Student.s.T.test.p.value.Amelanotic_Highly.pigmented	Student.s.T.test.q.value.Amelanotic_Highly.pigmented	Student.s.T.test.Difference.Amelanotic_Highly.pigmented	Student.s.T.test.Test.statistic.Amelanotic_Highly.pigmented	Student.s.T.test.Significant.Amelanotic_Hypoxia_Highly.pigmented_Hypoxia	X.Log.Student.s.T.test.p.value.Amelanotic_Hypoxia_Highly.pigmented_Hypoxia	Student.s.T.test.q.value.Amelanotic_Hypoxia_Highly.pigmented_Hypoxia	Student.s.T.test.Difference.Amelanotic_Hypoxia_Highly.pigmented_Hypoxia	Student.s.T.test.Test.statistic.Amelanotic_Hypoxia_Highly.pigmented_Hypoxia
[truncated: 2,745 more rows]

[truncated: 3 more sheets: GSEA A375vsMNT1, GSEA SKMEL28vsMNT1, GSEA MNT1 HypoxiavsNormoxia]
